# Supplementary material for: 2-Chloro-3-[(2-oxo-2H-chromen-6-yl)amino]­naphthalene-1,4-dione
Source: Acta Crystallogr Sect E Struct Rep Online. 2013 Jul 27;69(Pt 8):o1317. doi: 10.1107/S1600536813019922 (PMC3793804; doi:10.1107/S1600536813019922)
Supplement: Supplementary file 1 [file e-69-o1317-sup1.cif]

##############################################################################
#                                                                            #
# This CIF contains the data in a paper accepted for publication in          #
# Acta Crystallographica Section E. It conforms to the requirements of       #
# Notes for Authors for Acta Crystallographica Section E, and has been       #
# peer reviewed under the auspices of the IUCr Commission on Journals.       #
#                                                                            #
# Full details of the Crystallographic Information File format               #
# are given in the paper "The Crystallographic Information File (CIF):       #
# a New Standard Archive File for Crystallography" by S. R. Hall, F. H.      #
# Allen and I. D. Brown [Acta Cryst. (1991), A47, 655-685].                  #
#                                                                            #
# The current version of the core CIF dictionary is obtainable from          #
# ftp://ftp.iucr.org/pub/cif_core.dic.                                       #
#                                                                            #
# Software is freely available for graphical display of the structure(s)     #
# in this CIF. For information consult the CIF software page                 #
# http://www.iucr.org/resources/cif/software.                                #
#                                                                            #
# This file may be used for bona fide research purposes within the           #
# scientific community so long as proper attribution is given to the journal # 
# article from which it was obtained.                                        #
#                                                                            #
##############################################################################
data_global
_audit_creation_method     'WinGX routine CIF_UPDATE'
_audit_conform_dict_name     cif_core.dic
_audit_conform_dict_version     2.4
_journal_data_validation_number     ?
_journal_date_recd_electronic     2013-07-10
_journal_date_accepted     2013-07-18
_journal_name_full     'Acta Crystallographica, Section E'
_journal_year     2013
_journal_volume     69
_journal_issue      8
_journal_page_first     o1317
_journal_page_last     o1317
_journal_paper_category     QO
_journal_paper_doi     10.1107/S1600536813019922
_journal_coeditor_code     BX2446
_publ_contact_author_name     'Javier A. G. Gomez'
_publ_contact_author_address
;
Departamento de Qu\'imica Inorg\^anica
Universidade Federal Fluminense
Niter\'oi
CEP 24-020-140
Rio de Janeiro
Bazil
;
_publ_contact_author_email     jagomez@vm.uff.br
_publ_contact_author_fax     '00(000)0000000'
_publ_contact_author_phone     '(+55)26292185'
_publ_section_title
;
2-Chloro-3-[(2-oxo-2<i>H</i>-chromen-6-yl)amino]naphthalene-1,4-dione
;
loop_
    _publ_author_name
    _publ_author_address
    'Sousa, Mikaelly O. B.'
;
Departamento de Qu\'imica Inorg\^anica
Universidade Federal Fluminense
Niter\'oi
CEP 24-020-140
Rio de Janeiro
Brazil
;
    'Silveira, Gleiciani Q.'
;
Departamento de Qu\'imica Inorg\^anica
Universidade Federal Fluminense
Niter\'oi
CEP 24-020-140
Rio de Janeiro
Brazil
;
    'Gomez, Javier A. G.'
;
Departamento de Qu\'imica Inorg\^anica
Universidade Federal Fluminense
Niter\'oi
CEP 24-020-140
Rio de Janeiro
Brazil
;
data_I
_audit_creation_method     'WinGX routine CIF_UPDATE'
_chemical_name_systematic
;
2-Chloro-3-[(2-oxo-2<i>H</i>-chromen-6-yl)amino]naphthalene-1,4-dione
;
_chemical_formula_moiety     'C19 H10 Cl1 N1 O4'
_chemical_formula_sum     'C19 H10 Cl N O4'
_chemical_formula_iupac     'C19 H10 Cl1 N1 O4'
_chemical_formula_weight     351.73
_symmetry_cell_setting     monoclinic
_symmetry_space_group_name_H-M     'C c'
_symmetry_space_group_name_Hall     'C -2yc'
loop_
    _symmetry_equiv_pos_as_xyz
    'x, y, z'
    'x, -y, z+1/2'
    'x+1/2, y+1/2, z'
    'x+1/2, -y+1/2, z+1/2'
_cell_length_a     10.9371(5)
_cell_length_b     10.4462(5)
_cell_length_c     13.5104(7)
_cell_angle_alpha     90
_cell_angle_beta     108.533(5)
_cell_angle_gamma     90
_cell_volume     1463.53(12)
_cell_formula_units_Z     4
_cell_measurement_reflns_used     5237
_cell_measurement_theta_min     1.9456
_cell_measurement_theta_max     29.4768
_cell_measurement_temperature     150(2)
_exptl_crystal_description     prism
_exptl_crystal_colour     violet
_exptl_crystal_size_max     0.227
_exptl_crystal_size_mid     0.132
_exptl_crystal_size_min     0.0714
_exptl_crystal_density_diffrn     1.596
_exptl_crystal_density_method     'not measured'
_exptl_crystal_F_000     720
_exptl_absorpt_coefficient_mu     0.288
_exptl_absorpt_correction_type     multi-scan
_exptl_absorpt_process_details     '(CrysAlis PRO; Agilent, 2011)'
_exptl_absorpt_correction_T_min     0.94656
_exptl_absorpt_correction_T_max     1
_exptl_special_details
;
CrysAlisPro, Oxford Diffraction Ltd.,
Version 1.171.33.55 (release 05-01-2010 CrysAlis171 .NET)
(compiled Jan  5 2010,16:28:46)
Empirical absorption correction using spherical harmonics,
implemented in SCALE3 ABSPACK scaling algorithm.
;
_diffrn_ambient_temperature     150(2)
_diffrn_radiation_type     MoK\a
_diffrn_radiation_wavelength     0.71073
_diffrn_radiation_monochromator     graphite
_diffrn_measurement_device_type
               'Oxford Xcalibur Gemini Ultra diffractometer with Atlas detector'
_diffrn_measurement_method     \w
_diffrn_detector_area_resol_mean     10.4186
_diffrn_reflns_number     15281
_diffrn_reflns_av_R_equivalents     0.0549
_diffrn_reflns_theta_min     2.77
_diffrn_reflns_theta_max     28.49
_diffrn_reflns_theta_full     28.49
_diffrn_measured_fraction_theta_max     0.988
_diffrn_measured_fraction_theta_full     0.988
_diffrn_reflns_limit_h_min     -14
_diffrn_reflns_limit_h_max     14
_diffrn_reflns_limit_k_min     -13
_diffrn_reflns_limit_k_max     13
_diffrn_reflns_limit_l_min     -18
_diffrn_reflns_limit_l_max     18
_refine_special_details
;
Refinement of <i>F</i>^2^ against ALL reflections. The weighted <i>R</i>-factor
<i>wR</i> and goodness of fit <i>S</i> are based on <i>F</i>^2^, conventional
<i>R</i>-factors <i>R</i> are based on <i>F</i>, with <i>F</i> set to zero for
negative <i>F</i>^2^. The threshold expression of <i>F</i>^2^ >
\s(<i>F</i>^2^) is used only for calculating <i>R</i>-factors(gt) <i>etc</i>.
and is not relevant to the choice of reflections for refinement.
<i>R</i>-factors based on <i>F</i>^2^ are statistically about twice as large
as those based on <i>F</i>, and <i>R</i>-factors based on ALL data will be
even larger.
;
_reflns_number_total     3527
_reflns_number_gt     2714
_reflns_threshold_expression     I>2\s(I)
_refine_ls_structure_factor_coef     Fsqd
_refine_ls_matrix_type     full
_refine_ls_R_factor_all     0.0571
_refine_ls_R_factor_gt     0.0362
_refine_ls_wR_factor_ref     0.065
_refine_ls_goodness_of_fit_ref     0.908
_refine_ls_restrained_S_all     0.908
_refine_ls_number_reflns     3527
_refine_ls_number_parameters     226
_refine_ls_number_restraints     2
_refine_ls_hydrogen_treatment     constr
_refine_ls_weighting_scheme     calc
_refine_ls_weighting_details
       'calc w = 1/[\s^2^(Fo^2^)+(0.0290P)^2^+0.0000P] where P=(Fo^2^+2Fc^2^)/3'
_atom_sites_solution_hydrogens     geom
_atom_sites_solution_primary     direct
_atom_sites_solution_secondary     difmap
_refine_ls_shift/su_max     0
_refine_ls_shift/su_mean     0
_refine_diff_density_max     0.23
_refine_diff_density_min     -0.206
_refine_ls_extinction_method     none
_refine_ls_abs_structure_details     'Flack (1983), 1217 Friedel pairs'
_refine_ls_abs_structure_Flack     -0.07(5)
loop_
    _atom_type_symbol
    _atom_type_description
    _atom_type_scat_dispersion_real
    _atom_type_scat_dispersion_imag
    _atom_type_scat_source
    C C 0.0033 0.0016 'International Tables Vol C Tables 4.2.6.8 and 6.1.1.4'
    H H 0 0 'International Tables Vol C Tables 4.2.6.8 and 6.1.1.4'
    Cl Cl 0.1484 0.1585 'International Tables Vol C Tables 4.2.6.8 and 6.1.1.4'
    N N 0.0061 0.0033 'International Tables Vol C Tables 4.2.6.8 and 6.1.1.4'
    O O 0.0106 0.006 'International Tables Vol C Tables 4.2.6.8 and 6.1.1.4'
_computing_data_collection     'CrysAlis PRO (Agilent, 2011)'
_computing_cell_refinement     'CrysAlis PRO (Agilent, 2011)'
_computing_data_reduction     'CrysAlis PRO (Agilent, 2011)'
_computing_structure_solution     'SHELXS97 (Sheldrick, 2008)'
_computing_structure_refinement     'SHELXL97 (Sheldrick, 2008)'
_computing_molecular_graphics     'ORTEP-3 for Windows (Farrugia, 2012)'
_computing_publication_material     'WinGX (Farrugia, 2012)'
loop_
    _atom_site_type_symbol
    _atom_site_label
    _atom_site_fract_x
    _atom_site_fract_y
    _atom_site_fract_z
    _atom_site_U_iso_or_equiv
    _atom_site_adp_type
    _atom_site_calc_flag
    _atom_site_refinement_flags
    _atom_site_occupancy
    _atom_site_disorder_assembly
    _atom_site_disorder_group
    Cl Cl 0.31971(5) 0.30204(5) 0.61162(4) 0.02411(12) Uani d . 1 . .
    O O4 0.57743(16) -0.02583(15) 0.22630(13) 0.0366(4) Uani d . 1 . .
    O O3 0.39509(13) 0.03816(14) 0.24617(11) 0.0246(4) Uani d . 1 . .
    O O1 -0.11020(14) 0.09274(14) 0.55900(12) 0.0292(4) Uani d . 1 . .
    O O2 0.31861(14) 0.29316(15) 0.82346(11) 0.0279(4) Uani d . 1 . .
    N N1 0.07529(16) 0.14446(17) 0.48249(13) 0.0208(4) Uani d . 1 . .
    H H1 -0.0048 0.1431 0.4453 0.025 Uiso d R 1 . .
    C C2 0.20172(19) 0.23128(19) 0.65296(15) 0.0182(5) Uani d . 1 . .
    C C3 0.09915(19) 0.17092(18) 0.58553(15) 0.0179(5) Uani d . 1 . .
    C C14 0.3192(2) 0.0628(2) 0.30908(16) 0.0197(5) Uani d . 1 . .
    C C9 0.11248(18) 0.2050(2) 0.80240(15) 0.0182(4) Uani d . 1 . .
    C C1 0.2201(2) 0.2472(2) 0.76414(17) 0.0187(4) Uani d . 1 . .
    C C11 0.16331(19) 0.11893(19) 0.42803(15) 0.0183(4) Uani d . 1 . .
    C C10 -0.00065(19) 0.1522(2) 0.73331(16) 0.0192(5) Uani d . 1 . .
    C C13 0.2008(2) 0.1182(2) 0.26179(16) 0.0214(5) Uani d . 1 . .
    H H13 0.173 0.1363 0.1891 0.026 Uiso calc R 1 . .
    C C4 -0.0132(2) 0.13481(18) 0.62218(16) 0.0191(5) Uani d . 1 . .
    C C12 0.1236(2) 0.14658(19) 0.32122(16) 0.0211(5) Uani d . 1 . .
    H H12 0.042 0.1856 0.2895 0.025 Uiso calc R 1 . .
    C C15 0.36188(19) 0.03463(19) 0.41469(17) 0.0195(5) Uani d . 1 . .
    C C16 0.28168(19) 0.06194(19) 0.47438(16) 0.0202(5) Uani d . 1 . .
    H H16 0.3085 0.0414 0.5466 0.024 Uiso calc R 1 . .
    C C19 0.5182(2) -0.0122(2) 0.28635(19) 0.0269(5) Uani d . 1 . .
    C C18 0.5609(2) -0.0425(2) 0.39665(18) 0.0258(5) Uani d . 1 . .
    H H18 0.6438 -0.0795 0.4265 0.031 Uiso calc R 1 . .
    C C8 0.1236(2) 0.2211(2) 0.90669(17) 0.0240(5) Uani d . 1 . .
    H H8 0.1993 0.258 0.9536 0.029 Uiso calc R 1 . .
    C C5 -0.1001(2) 0.1138(2) 0.76989(17) 0.0243(5) Uani d . 1 . .
    H H5 -0.1765 0.0775 0.7235 0.029 Uiso calc R 1 . .
    C C6 -0.0869(2) 0.1289(2) 0.87452(18) 0.0265(5) Uani d . 1 . .
    H H6 -0.1543 0.1017 0.9 0.032 Uiso calc R 1 . .
    C C7 0.0230(2) 0.1829(2) 0.94223(17) 0.0264(5) Uani d . 1 . .
    H H7 0.0301 0.1942 1.0136 0.032 Uiso calc R 1 . .
    C C17 0.4889(2) -0.0209(2) 0.45813(18) 0.0249(5) Uani d . 1 . .
    H H17 0.5209 -0.0419 0.5302 0.03 Uiso calc R 1 . .
loop_
    _atom_site_aniso_label
    _atom_site_aniso_U_11
    _atom_site_aniso_U_22
    _atom_site_aniso_U_33
    _atom_site_aniso_U_12
    _atom_site_aniso_U_13
    _atom_site_aniso_U_23
    Cl 0.0214(2) 0.0303(3) 0.0225(2) -0.0092(3) 0.0095(2) -0.0010(3)
    O4 0.0313(10) 0.0461(11) 0.0399(10) 0.0050(8) 0.0221(8) -0.0034(8)
    O3 0.0222(8) 0.0287(9) 0.0246(9) 0.0013(7) 0.0101(7) -0.0018(6)
    O1 0.0234(9) 0.0360(10) 0.0286(9) -0.0082(7) 0.0091(7) -0.0020(7)
    O2 0.0187(8) 0.0391(10) 0.0252(8) -0.0062(7) 0.0060(7) -0.0032(7)
    N1 0.0147(9) 0.0263(10) 0.0214(10) -0.0009(7) 0.0055(8) -0.0011(7)
    C2 0.0175(11) 0.0185(12) 0.0225(12) -0.0010(8) 0.0120(9) 0.0029(8)
    C3 0.0188(11) 0.0156(11) 0.0196(11) 0.0036(9) 0.0065(9) 0.0045(8)
    C14 0.0191(11) 0.0205(11) 0.0206(11) -0.0041(9) 0.0079(9) -0.0025(9)
    C9 0.0186(11) 0.0159(10) 0.0226(11) 0.0040(9) 0.0099(9) 0.0033(9)
    C1 0.0152(10) 0.0172(11) 0.0231(11) 0.0033(8) 0.0053(9) 0.0011(8)
    C11 0.0190(10) 0.0176(11) 0.0199(11) -0.0042(9) 0.0085(9) -0.0047(9)
    C10 0.0170(11) 0.0149(11) 0.0279(12) 0.0057(8) 0.0103(9) 0.0041(9)
    C13 0.0230(11) 0.0235(12) 0.0165(11) -0.0028(9) 0.0045(9) -0.0022(9)
    C4 0.0177(11) 0.0140(11) 0.0253(12) 0.0014(9) 0.0066(10) 0.0015(9)
    C12 0.0166(10) 0.0204(12) 0.0235(12) -0.0001(9) 0.0027(9) -0.0007(9)
    C15 0.0160(11) 0.0161(11) 0.0261(12) -0.0014(8) 0.0065(9) -0.0005(8)
    C16 0.0210(11) 0.0207(12) 0.0186(11) 0.0007(9) 0.0060(9) -0.0004(8)
    C19 0.0231(12) 0.0208(12) 0.0390(14) 0.0007(10) 0.0127(11) -0.0014(10)
    C18 0.0183(12) 0.0252(13) 0.0328(13) 0.0053(9) 0.0067(10) 0.0037(10)
    C8 0.0224(12) 0.0268(13) 0.0231(12) 0.0055(9) 0.0076(10) 0.0029(9)
    C5 0.0201(11) 0.0201(12) 0.0360(14) 0.0017(9) 0.0135(10) 0.0020(10)
    C6 0.0232(12) 0.0298(14) 0.0338(14) 0.0067(10) 0.0194(11) 0.0070(10)
    C7 0.0270(12) 0.0339(15) 0.0230(12) 0.0098(11) 0.0146(10) 0.0059(10)
    C17 0.0245(13) 0.0222(12) 0.0262(12) 0.0014(10) 0.0054(11) 0.0028(10)
_geom_special_details
;
All e.s.d.'s (except the e.s.d. in the dihedral angle between two l.s. planes)
are estimated using the full covariance matrix. The cell e.s.d.'s are taken
into account individually in the estimation of e.s.d.'s in distances, angles
and torsion angles; correlations between e.s.d.'s in cell parameters are only
used when they are defined by crystal symmetry. An approximate (isotropic)
treatment of cell e.s.d.'s is used for estimating e.s.d.'s involving l.s.
planes.
;
loop_
    _geom_bond_atom_site_label_1
    _geom_bond_atom_site_label_2
    _geom_bond_site_symmetry_2
    _geom_bond_distance
    _geom_bond_publ_flag
    Cl C2 . 1.7268(19) ?
    O4 C19 . 1.197(2) ?
    O3 C19 . 1.385(3) ?
    O3 C14 . 1.387(2) ?
    O1 C4 . 1.213(2) ?
    O2 C1 . 1.219(3) ?
    N1 C3 . 1.361(2) ?
    N1 C11 . 1.411(2) ?
    N1 H1 . 0.86 ?
    C2 C3 . 1.355(3) ?
    C2 C1 . 1.460(3) ?
    C3 C4 . 1.511(3) ?
    C14 C13 . 1.376(3) ?
    C14 C15 . 1.385(3) ?
    C9 C8 . 1.386(3) ?
    C9 C10 . 1.404(3) ?
    C9 C1 . 1.494(3) ?
    C11 C16 . 1.381(3) ?
    C11 C12 . 1.399(3) ?
    C10 C5 . 1.389(3) ?
    C10 C4 . 1.475(3) ?
    C13 C12 . 1.370(3) ?
    C13 H13 . 0.95 ?
    C12 H12 . 0.95 ?
    C15 C16 . 1.397(3) ?
    C15 C17 . 1.446(3) ?
    C16 H16 . 0.95 ?
    C19 C18 . 1.448(3) ?
    C18 C17 . 1.333(3) ?
    C18 H18 . 0.95 ?
    C8 C7 . 1.391(3) ?
    C8 H8 . 0.95 ?
    C5 C6 . 1.384(3) ?
    C5 H5 . 0.95 ?
    C6 C7 . 1.379(3) ?
    C6 H6 . 0.95 ?
    C7 H7 . 0.95 ?
    C17 H17 . 0.95 ?
loop_
    _geom_angle_atom_site_label_1
    _geom_angle_atom_site_label_2
    _geom_angle_atom_site_label_3
    _geom_angle_site_symmetry_1
    _geom_angle_site_symmetry_3
    _geom_angle
    _geom_angle_publ_flag
    C19 O3 C14 . . 121.75(17) ?
    C3 N1 C11 . . 129.15(18) ?
    C3 N1 H1 . . 115.4 ?
    C11 N1 H1 . . 115.4 ?
    C3 C2 C1 . . 123.94(18) ?
    C3 C2 Cl . . 121.72(15) ?
    C1 C2 Cl . . 114.29(15) ?
    C2 C3 N1 . . 129.12(18) ?
    C2 C3 C4 . . 118.78(17) ?
    N1 C3 C4 . . 111.90(17) ?
    C13 C14 C15 . . 121.78(18) ?
    C13 C14 O3 . . 116.84(18) ?
    C15 C14 O3 . . 121.37(18) ?
    C8 C9 C10 . . 119.83(18) ?
    C8 C9 C1 . . 119.46(18) ?
    C10 C9 C1 . . 120.69(17) ?
    O2 C1 C2 . . 121.67(19) ?
    O2 C1 C9 . . 121.19(19) ?
    C2 C1 C9 . . 117.14(18) ?
    C16 C11 C12 . . 119.73(18) ?
    C16 C11 N1 . . 122.81(18) ?
    C12 C11 N1 . . 117.36(18) ?
    C5 C10 C9 . . 120.07(19) ?
    C5 C10 C4 . . 119.79(19) ?
    C9 C10 C4 . . 120.13(18) ?
    C12 C13 C14 . . 118.92(19) ?
    C12 C13 H13 . . 120.5 ?
    C14 C13 H13 . . 120.5 ?
    O1 C4 C10 . . 122.55(18) ?
    O1 C4 C3 . . 118.71(18) ?
    C10 C4 C3 . . 118.74(18) ?
    C13 C12 C11 . . 120.85(19) ?
    C13 C12 H12 . . 119.6 ?
    C11 C12 H12 . . 119.6 ?
    C14 C15 C16 . . 118.94(18) ?
    C14 C15 C17 . . 117.96(18) ?
    C16 C15 C17 . . 123.1(2) ?
    C11 C16 C15 . . 119.77(19) ?
    C11 C16 H16 . . 120.1 ?
    C15 C16 H16 . . 120.1 ?
    O4 C19 O3 . . 116.6(2) ?
    O4 C19 C18 . . 127.2(2) ?
    O3 C19 C18 . . 116.22(18) ?
    C17 C18 C19 . . 122.9(2) ?
    C17 C18 H18 . . 118.6 ?
    C19 C18 H18 . . 118.6 ?
    C9 C8 C7 . . 119.5(2) ?
    C9 C8 H8 . . 120.2 ?
    C7 C8 H8 . . 120.2 ?
    C6 C5 C10 . . 119.4(2) ?
    C6 C5 H5 . . 120.3 ?
    C10 C5 H5 . . 120.3 ?
    C7 C6 C5 . . 120.7(2) ?
    C7 C6 H6 . . 119.7 ?
    C5 C6 H6 . . 119.7 ?
    C6 C7 C8 . . 120.4(2) ?
    C6 C7 H7 . . 119.8 ?
    C8 C7 H7 . . 119.8 ?
    C18 C17 C15 . . 119.8(2) ?
    C18 C17 H17 . . 120.1 ?
    C15 C17 H17 . . 120.1 ?
loop_
    _geom_torsion_atom_site_label_1
    _geom_torsion_atom_site_label_2
    _geom_torsion_atom_site_label_3
    _geom_torsion_atom_site_label_4
    _geom_torsion_site_symmetry_1
    _geom_torsion_site_symmetry_2
    _geom_torsion_site_symmetry_3
    _geom_torsion_site_symmetry_4
    _geom_torsion
    _geom_torsion_publ_flag
    C1 C2 C3 N1 . . . . -176.13(19) ?
    Cl C2 C3 N1 . . . . 6.5(3) ?
    C1 C2 C3 C4 . . . . 9.5(3) ?
    Cl C2 C3 C4 . . . . -167.80(14) ?
    C11 N1 C3 C2 . . . . 30.9(3) ?
    C11 N1 C3 C4 . . . . -154.41(19) ?
    C19 O3 C14 C13 . . . . 177.18(19) ?
    C19 O3 C14 C15 . . . . -1.9(3) ?
    C3 C2 C1 O2 . . . . 174.1(2) ?
    Cl C2 C1 O2 . . . . -8.4(3) ?
    C3 C2 C1 C9 . . . . -6.0(3) ?
    Cl C2 C1 C9 . . . . 171.51(14) ?
    C8 C9 C1 O2 . . . . 1.6(3) ?
    C10 C9 C1 O2 . . . . 179.98(19) ?
    C8 C9 C1 C2 . . . . -178.30(18) ?
    C10 C9 C1 C2 . . . . 0.1(3) ?
    C3 N1 C11 C16 . . . . 29.8(3) ?
    C3 N1 C11 C12 . . . . -154.0(2) ?
    C8 C9 C10 C5 . . . . -1.4(3) ?
    C1 C9 C10 C5 . . . . -179.75(18) ?
    C8 C9 C10 C4 . . . . 179.97(18) ?
    C1 C9 C10 C4 . . . . 1.6(3) ?
    C15 C14 C13 C12 . . . . 0.4(3) ?
    O3 C14 C13 C12 . . . . -178.74(18) ?
    C5 C10 C4 O1 . . . . 3.3(3) ?
    C9 C10 C4 O1 . . . . -178.1(2) ?
    C5 C10 C4 C3 . . . . -176.81(17) ?
    C9 C10 C4 C3 . . . . 1.9(3) ?
    C2 C3 C4 O1 . . . . 172.59(19) ?
    N1 C3 C4 O1 . . . . -2.7(3) ?
    C2 C3 C4 C10 . . . . -7.3(3) ?
    N1 C3 C4 C10 . . . . 177.40(17) ?
    C14 C13 C12 C11 . . . . -0.6(3) ?
    C16 C11 C12 C13 . . . . -0.2(3) ?
    N1 C11 C12 C13 . . . . -176.49(18) ?
    C13 C14 C15 C16 . . . . 0.7(3) ?
    O3 C14 C15 C16 . . . . 179.77(18) ?
    C13 C14 C15 C17 . . . . -178.7(2) ?
    O3 C14 C15 C17 . . . . 0.4(3) ?
    C12 C11 C16 C15 . . . . 1.2(3) ?
    N1 C11 C16 C15 . . . . 177.35(18) ?
    C14 C15 C16 C11 . . . . -1.5(3) ?
    C17 C15 C16 C11 . . . . 177.8(2) ?
    C14 O3 C19 O4 . . . . -177.49(19) ?
    C14 O3 C19 C18 . . . . 2.5(3) ?
    O4 C19 C18 C17 . . . . 178.2(2) ?
    O3 C19 C18 C17 . . . . -1.8(3) ?
    C10 C9 C8 C7 . . . . 1.0(3) ?
    C1 C9 C8 C7 . . . . 179.39(19) ?
    C9 C10 C5 C6 . . . . 0.5(3) ?
    C4 C10 C5 C6 . . . . 179.15(19) ?
    C10 C5 C6 C7 . . . . 0.8(3) ?
    C5 C6 C7 C8 . . . . -1.2(3) ?
    C9 C8 C7 C6 . . . . 0.3(3) ?
    C19 C18 C17 C15 . . . . 0.4(3) ?
    C14 C15 C17 C18 . . . . 0.4(3) ?
    C16 C15 C17 C18 . . . . -179.0(2) ?
loop_
    _geom_hbond_atom_site_label_D
    _geom_hbond_atom_site_label_H
    _geom_hbond_atom_site_label_A
    _geom_hbond_site_symmetry_A
    _geom_hbond_distance_DH
    _geom_hbond_distance_HA
    _geom_hbond_distance_DA
    _geom_hbond_angle_DHA
    N1 H1 O2 4_454 0.86 2.21 3.015(2) 156.7
