# Supplementary material for: 2-Chloro-3-[(2-oxo-2H-chromen-6-yl)amino]­naphthalene-1,4-dione
Source: Acta Crystallogr Sect E Struct Rep Online. 2013 Jul 27;69(Pt 8):o1317. doi: 10.1107/S1600536813019922 (PMC3793804; doi:10.1107/S1600536813019922)
Supplement: Supplementary file 2 [file e-69-o1317-Isup2.hkl]

# 
# h,k,l, Fc-squared, Fo-squared, sigma(Fo-squared) and status flag 
# 
data_I
_shelx_title ' acn7-gle                    New: Cc' 
_shelx_refln_list_code          4 
_shelx_F_calc_maximum      258.33 
_exptl_crystal_F_000       720.00 
_reflns_d_resolution_high  0.7450 
 
loop_ 
 _symmetry_equiv_pos_as_xyz 
 'x, y, z' 
 'x, -y, z+1/2' 
 'x+1/2, y+1/2, z' 
 'x+1/2, -y+1/2, z+1/2' 
 
_cell_length_a    10.9371 
_cell_length_b    10.4462 
_cell_length_c    13.5104 
_cell_angle_alpha  90.000 
_cell_angle_beta  108.533 
_cell_angle_gamma  90.000 
 
_shelx_F_squared_multiplier     1.000 
 
loop_ 
 _refln_index_h 
 _refln_index_k 
 _refln_index_l 
 _refln_F_squared_calc 
 _refln_F_squared_meas 
 _refln_F_squared_sigma 
 _refln_observed_status 
   6   0 -18       69.18       86.62    119.65 o 
   5   1 -18       24.14       19.36     62.91 o 
   3   1 -17       69.75      107.79     48.17 o 
   5   1 -17      259.75      257.50     48.07 o 
   7   1 -17        4.07       19.00     59.66 o 
   2   2 -17       90.18      238.54    120.04 o 
   4   2 -17      180.78      280.03     65.72 o 
   6   2 -17        3.17       30.32     59.98 o 
   8   2 -17       88.50      135.33    114.24 o 
   3   3 -17      255.10      324.34    112.80 o 
   5   3 -17      320.79      307.47     58.79 o 
   7   3 -17       49.76      -43.49     82.41 o 
   4   4 -17      122.52       57.22     74.58 o 
   6   4 -17      230.49      303.52     77.68 o 
   0   0 -16      213.93      298.14     77.28 o 
   2   0 -16      461.40      483.72     56.43 o 
   4   0 -16      984.62     1173.90     79.72 o 
   6   0 -16      607.51      638.44     67.13 o 
   8   0 -16        7.22      -31.32     55.76 o 
   1   1 -16      103.21      118.86     46.55 o 
   3   1 -16       90.91      177.94     34.02 o 
   5   1 -16       76.78       77.99     40.00 o 
   7   1 -16      144.25      229.67     42.18 o 
   9   1 -16       99.03      121.01     67.35 o 
   0   2 -16       14.08      -10.43     64.99 o 
   2   2 -16       71.19       77.98     38.18 o 
   4   2 -16      143.81      172.64     38.63 o 
   6   2 -16      332.50      432.59     46.51 o 
   8   2 -16       41.85       38.50     60.19 o 
  -1   3 -16      153.07      143.89    111.99 o 
   1   3 -16      196.78      172.37     60.45 o 
   3   3 -16      361.98      408.30     44.88 o 
   5   3 -16       27.41       21.44     37.55 o 
   7   3 -16      183.17      167.84     40.98 o 
   9   3 -16       40.73      -40.42     75.58 o 
   0   4 -16      206.01      199.80     98.61 o 
   2   4 -16       88.78       67.69     47.44 o 
   4   4 -16       36.00       27.40     42.38 o 
   6   4 -16       51.47      108.58     47.96 o 
   8   4 -16        3.22       29.99     75.24 o 
   1   5 -16       84.61       -5.42    107.57 o 
   3   5 -16       28.89       53.49     55.21 o 
   5   5 -16      385.49      391.82     51.69 o 
   7   5 -16      390.62      465.17     62.98 o 
   2   6 -16        3.98      -42.88     80.00 o 
   4   6 -16        9.99       -6.32     85.30 o 
   6   6 -16       14.62      -41.10     81.56 o 
  -3   1 -15      668.52      770.17    129.96 o 
  -1   1 -15       29.77       57.13     44.46 o 
   1   1 -15      181.87      140.49     30.84 o 
   3   1 -15      523.28      531.58     48.68 o 
   5   1 -15      219.99      186.64     36.04 o 
   7   1 -15      591.42      662.98     48.61 o 
   9   1 -15       71.86       69.48     45.18 o 
  11   1 -15      433.82      517.37    111.38 o 
  -2   2 -15      375.95      480.72     75.07 o 
   0   2 -15       30.35       38.33     43.20 o 
   2   2 -15       45.55       38.68     35.75 o 
   4   2 -15       86.54       91.22     34.58 o 
   6   2 -15       88.56       89.39     35.31 o 
   8   2 -15      390.42      385.40     39.88 o 
  10   2 -15      310.14      484.71     68.91 o 
  -3   3 -15      139.46      197.65     99.61 o 
  -1   3 -15      201.75      225.51     50.48 o 
   1   3 -15       93.40       74.29     43.96 o 
   3   3 -15      127.99      154.58     36.08 o 
   5   3 -15      217.79      221.39     37.76 o 
   7   3 -15      161.37      189.58     37.02 o 
   9   3 -15      108.42       63.95     47.53 o 
  11   3 -15      111.97      165.31    122.70 o 
  -2   4 -15      236.86      405.10    102.97 o 
   0   4 -15      283.93      328.60     48.54 o 
   2   4 -15      486.02      474.44     45.48 o 
   4   4 -15      355.86      415.75     42.39 o 
   6   4 -15      450.75      426.83     46.17 o 
   8   4 -15      368.73      387.66     51.48 o 
  10   4 -15       47.24      -47.27     76.69 o 
  -1   5 -15       65.54       63.48     99.42 o 
   1   5 -15        8.55      -13.35     48.40 o 
   3   5 -15       16.78       34.39     39.04 o 
   5   5 -15       79.45       72.27     38.57 o 
   7   5 -15        3.39      -17.25     47.44 o 
   9   5 -15       18.80      159.76     69.73 o 
   0   6 -15      298.63      392.99    102.52 o 
   2   6 -15      124.15       63.51     46.69 o 
   4   6 -15      211.92      205.20     42.06 o 
   6   6 -15       38.48       73.43     42.00 o 
   8   6 -15      270.63      273.94     70.45 o 
   1   7 -15      351.96      442.79     78.57 o 
   3   7 -15      113.95      137.24     61.12 o 
   5   7 -15       37.07       33.84     49.45 o 
   7   7 -15      510.57      540.71     83.80 o 
  -4   0 -14      204.59      320.40     89.89 o 
  -2   0 -14      928.94      898.96     93.67 o 
   0   0 -14      822.12      820.77     61.59 o 
   2   0 -14      809.33      794.28     63.04 o 
   4   0 -14      858.89      848.65     79.61 o 
   6   0 -14      850.94      829.85     78.13 o 
   8   0 -14      355.96      353.13     81.88 o 
  10   0 -14      781.55      700.25     89.03 o 
  -5   1 -14       17.56      -17.61     98.34 o 
  -3   1 -14        2.83        0.35     43.04 o 
  -1   1 -14       86.49       57.78     38.84 o 
   1   1 -14       48.61       32.29     30.17 o 
   3   1 -14      140.13      131.84     32.13 o 
   5   1 -14      196.76      215.39     35.90 o 
   7   1 -14       72.67       68.81     32.45 o 
   9   1 -14      106.60      111.45     34.21 o 
  11   1 -14      113.21      104.72     73.22 o 
  -4   2 -14      199.59      276.05     96.16 o 
  -2   2 -14      151.84      190.65     41.09 o 
   0   2 -14       92.65      108.19     30.90 o 
   2   2 -14      191.96      176.18     34.08 o 
   4   2 -14      325.63      370.26     40.53 o 
   6   2 -14      254.11      246.64     35.64 o 
   8   2 -14      342.91      383.23     39.33 o 
  10   2 -14      460.15      541.36     52.35 o 
  12   2 -14      356.23      388.77    120.96 o 
  -3   3 -14      157.52      100.53     48.77 o 
  -1   3 -14      615.03      693.73     51.55 o 
   1   3 -14      177.93      190.63     30.43 o 
   3   3 -14      683.81      655.16     49.35 o 
   5   3 -14      242.97      279.85     39.25 o 
   7   3 -14      365.94      364.48     45.37 o 
   9   3 -14      556.41      598.84     53.66 o 
  11   3 -14       19.95       -4.13     94.28 o 
  -4   4 -14       51.92      102.33     97.41 o 
  -2   4 -14      122.65      157.86     38.64 o 
   0   4 -14       99.07      104.03     36.26 o 
   2   4 -14       70.77       44.81     34.93 o 
   4   4 -14       12.10       16.64     34.07 o 
   6   4 -14       55.62       46.19     33.72 o 
   8   4 -14        2.41        3.27     42.05 o 
  10   4 -14      237.68      218.13     60.36 o 
  -3   5 -14      392.75      345.91    100.33 o 
  -1   5 -14      748.91      851.59     55.78 o 
   1   5 -14       89.51      107.83     32.42 o 
   3   5 -14      365.89      346.64     40.25 o 
   5   5 -14      112.81      143.43     35.08 o 
   7   5 -14      237.20      260.20     46.65 o 
   9   5 -14      891.85      957.26     66.65 o 
  -2   6 -14       54.61       78.60     73.20 o 
   0   6 -14      141.01      189.31     39.43 o 
   2   6 -14       47.24      -19.36     37.46 o 
   4   6 -14        8.85        3.41     33.53 o 
   6   6 -14      140.03      207.14     36.19 o 
   8   6 -14      234.17      169.99     46.89 o 
  10   6 -14       76.70      159.36    104.19 o 
  -1   7 -14      159.22      188.48     74.34 o 
   1   7 -14      157.90      183.61     47.81 o 
   3   7 -14      238.67      284.47     37.63 o 
   5   7 -14      109.55      121.78     39.21 o 
   7   7 -14      384.16      461.93     65.67 o 
   9   7 -14       85.21       40.97    113.60 o 
   0   8 -14      299.00      259.96     79.64 o 
   2   8 -14      366.32      422.51    113.31 o 
   4   8 -14      166.01      167.61     56.50 o 
   6   8 -14       72.94       69.62    103.02 o 
  -5   1 -13      318.18      486.26     54.59 o 
  -3   1 -13      425.08      493.55     44.65 o 
  -1   1 -13      396.99      415.16     28.59 o 
   1   1 -13      561.28      532.07     34.84 o 
   3   1 -13      863.42      799.69     41.30 o 
   5   1 -13      172.71      178.55     33.23 o 
   7   1 -13      337.04      349.42     37.13 o 
   9   1 -13      311.58      313.72     34.92 o 
  11   1 -13     1073.84     1208.61     87.30 o 
  -6   2 -13       48.82       53.33     99.29 o 
  -4   2 -13       34.35        8.23     37.31 o 
  -2   2 -13      240.48      245.04     37.59 o 
   0   2 -13     1325.33     1183.48     47.82 o 
   2   2 -13      126.28       76.53     32.37 o 
   4   2 -13      125.99      124.19     28.37 o 
   6   2 -13       18.63       17.54     26.14 o 
   8   2 -13      443.23      443.16     38.73 o 
  10   2 -13      330.87      420.79     46.88 o 
  12   2 -13      259.94      259.77     98.85 o 
  -5   3 -13       24.70      -66.93     66.93 o 
  -3   3 -13       83.98       89.91     35.71 o 
  -1   3 -13       66.53       26.06     31.80 o 
   1   3 -13      567.51      460.37     36.46 o 
   3   3 -13       11.71       -0.45     30.92 o 
   5   3 -13      601.55      618.70     47.43 o 
   7   3 -13       93.59       53.15     30.37 o 
   9   3 -13      219.22      226.96     42.76 o 
  11   3 -13       97.93      154.52     64.81 o 
  -4   4 -13      118.04      176.05     46.86 o 
  -2   4 -13      164.52      143.63     35.61 o 
   0   4 -13      460.29      448.93     36.00 o 
   2   4 -13      608.46      635.01     46.75 o 
   4   4 -13      956.14      948.87     51.71 o 
   6   4 -13      257.96      252.00     36.15 o 
   8   4 -13      465.25      479.13     49.15 o 
  10   4 -13      235.34      178.14     42.13 o 
  -3   5 -13       43.21       48.99     42.93 o 
  -1   5 -13       54.90       42.46     34.92 o 
   1   5 -13      698.17      645.76     42.85 o 
   3   5 -13       24.77       39.19     32.08 o 
   5   5 -13       16.12      -14.04     32.26 o 
   7   5 -13       24.43       25.63     31.19 o 
   9   5 -13       68.32       66.19     41.75 o 
  -4   6 -13      103.92       87.12    118.03 o 
  -2   6 -13      140.12      176.74     39.86 o 
   0   6 -13      274.41      347.68     42.62 o 
   2   6 -13      629.36      631.28     43.46 o 
   4   6 -13      662.90      664.63     47.40 o 
   6   6 -13      131.43      124.71     34.34 o 
   8   6 -13      413.42      434.70     50.30 o 
  10   6 -13       63.07       52.67     96.18 o 
  -3   7 -13       21.66       43.76    115.51 o 
  -1   7 -13       93.47       95.35     38.89 o 
   1   7 -13      308.42      318.24     39.32 o 
   3   7 -13      268.73      244.16     38.30 o 
   5   7 -13      223.64      204.58     37.15 o 
   7   7 -13      280.36      336.00     47.94 o 
   9   7 -13       14.77      -70.80     97.20 o 
  -2   8 -13      248.89      208.89    110.44 o 
   0   8 -13       34.44       34.01     47.04 o 
   2   8 -13       78.16       96.31     45.57 o 
   4   8 -13       32.77       21.23     41.89 o 
   6   8 -13       49.75       54.66     45.35 o 
   8   8 -13      130.80       97.80    107.92 o 
   1   9 -13      426.63      403.43     53.56 o 
   3   9 -13       13.91       -8.27     56.03 o 
   5   9 -13      254.43      182.67     69.29 o 
  -6   0 -12      797.11      899.81     94.82 o 
  -4   0 -12       73.11       52.66     42.60 o 
  -2   0 -12        8.96        6.15     20.56 o 
   0   0 -12      182.20      132.85     26.95 o 
   2   0 -12     1846.84     1885.72    104.77 o 
   4   0 -12     2565.10     2561.02     78.18 o 
   6   0 -12      307.23      350.68     34.07 o 
   8   0 -12      153.40      160.39     37.09 o 
  10   0 -12      406.72      499.34    100.96 o 
  12   0 -12      254.65      344.21     94.10 o 
  -7   1 -12      133.40      134.04    107.90 o 
  -5   1 -12       62.53       86.29     37.30 o 
  -3   1 -12        3.73       27.72     26.36 o 
  -1   1 -12      568.21      472.13     27.91 o 
   1   1 -12      121.66      102.40     20.76 o 
   3   1 -12     1264.77     1296.67     55.84 o 
   5   1 -12      921.62      902.19     34.65 o 
   7   1 -12       89.42       93.44     15.28 o 
   9   1 -12       82.48       54.46     33.67 o 
  11   1 -12       55.97       25.65     49.26 o 
  -6   2 -12        9.29       -1.05     40.54 o 
  -4   2 -12       32.83       45.11     36.79 o 
  -2   2 -12      435.95      454.00     33.03 o 
   0   2 -12      440.76      388.84     31.62 o 
   2   2 -12      878.79      818.40     41.04 o 
   4   2 -12     1777.34     1697.69     53.43 o 
   6   2 -12       61.60       58.10     23.24 o 
   8   2 -12      218.72      208.25     45.28 o 
  10   2 -12       66.83      189.03     81.28 o 
  12   2 -12      350.43      387.95     61.63 o 
  -5   3 -12      442.64      525.55     49.04 o 
  -3   3 -12       31.47       17.67     33.58 o 
  -1   3 -12       79.58       94.13     25.37 o 
   1   3 -12      601.88      520.97     49.15 o 
   3   3 -12      980.73      988.49     50.46 o 
   5   3 -12     1000.41      998.94     45.65 o 
   7   3 -12        2.23       11.96     28.18 o 
   9   3 -12      458.36      440.45     47.99 o 
  11   3 -12       81.26       63.37     49.44 o 
  -6   4 -12       20.81      111.88     61.09 o 
  -4   4 -12      118.48      108.89     38.58 o 
  -2   4 -12      137.57      111.43     34.86 o 
   0   4 -12       16.41       -0.37     26.45 o 
   2   4 -12      593.46      557.00     37.89 o 
   4   4 -12      247.17      248.74     33.35 o 
   6   4 -12      158.42      150.82     27.31 o 
   8   4 -12       38.03       23.41     36.60 o 
  10   4 -12      122.00      102.63     38.18 o 
  -5   5 -12      201.70      179.90     55.18 o 
  -3   5 -12      106.57      117.44     37.18 o 
  -1   5 -12      433.07      455.09     48.04 o 
   1   5 -12      186.14      177.13     29.75 o 
   3   5 -12      519.29      565.02     42.92 o 
   5   5 -12      309.45      354.90     38.03 o 
   7   5 -12       69.85      111.25     38.18 o 
   9   5 -12      315.72      398.15     51.31 o 
  11   5 -12       67.59       -5.83     83.42 o 
  -4   6 -12      298.65      240.47     69.63 o 
  -2   6 -12      164.74      222.77     37.60 o 
   0   6 -12       59.96       75.88     33.72 o 
   2   6 -12      276.41      270.35     32.81 o 
   4   6 -12       21.64       25.42     31.85 o 
   6   6 -12      407.08      403.36     38.49 o 
   8   6 -12      198.36      218.68     41.86 o 
  10   6 -12      158.49       46.39     60.91 o 
  -3   7 -12      110.02      136.10     48.55 o 
  -1   7 -12       67.44       78.52     31.96 o 
   1   7 -12      578.67      589.46     50.70 o 
   3   7 -12      247.00      184.32     35.00 o 
   5   7 -12      470.10      471.28     43.72 o 
   7   7 -12      299.36      307.16     47.61 o 
   9   7 -12      172.03      191.08     66.50 o 
  -2   8 -12      253.28      287.19     53.89 o 
   0   8 -12       50.17       76.50     31.09 o 
   2   8 -12      403.07      340.17     45.74 o 
   4   8 -12      220.49      247.61     43.42 o 
   6   8 -12      150.12      144.80     43.66 o 
   8   8 -12       60.80      178.77    102.08 o 
  -1   9 -12       19.44       28.48     60.58 o 
   1   9 -12       67.69       66.04     41.32 o 
   3   9 -12      198.43      169.82     43.08 o 
   5   9 -12       24.28      114.71     50.60 o 
   7   9 -12       49.65       89.10     96.38 o 
   0  10 -12      592.76      781.74    131.87 o 
   2  10 -12       17.61       46.84     58.37 o 
   4  10 -12      457.18      329.62     96.55 o 
  -7   1 -11      207.68      235.95     38.98 o 
  -5   1 -11      228.05      205.72     33.22 o 
  -3   1 -11      192.72      201.03     30.12 o 
  -1   1 -11      263.28      268.50     23.20 o 
   1   1 -11      517.92      542.88     29.24 o 
   3   1 -11       63.68       35.07     28.95 o 
   5   1 -11     2412.77     2398.66     67.75 o 
   7   1 -11      174.29      194.16     19.44 o 
   9   1 -11       78.65       75.04     21.72 o 
  11   1 -11      165.70      177.95     50.69 o 
  13   1 -11      289.49      262.78     75.23 o 
  -8   2 -11       87.60      113.32     77.88 o 
  -6   2 -11       87.97      113.45     38.66 o 
  -4   2 -11      135.16      143.29     30.54 o 
  -2   2 -11      173.67      145.41     26.43 o 
   0   2 -11      182.60      144.71     14.85 o 
   2   2 -11      391.94      371.91     30.79 o 
   4   2 -11     2772.64     2813.18     65.78 o 
   6   2 -11       22.74        7.54     29.39 o 
   8   2 -11       33.98       20.25     19.22 o 
  10   2 -11      359.19      232.53     40.12 o 
  12   2 -11      111.25      261.71     66.48 o 
  -7   3 -11       35.78       54.45     55.74 o 
  -5   3 -11      553.17      652.50     51.48 o 
  -3   3 -11       18.70       23.63     20.31 o 
  -1   3 -11       82.69       62.57     18.33 o 
   1   3 -11      109.49      100.83     24.34 o 
   3   3 -11     1344.84     1292.61     47.19 o 
   5   3 -11     3865.59     3804.37     67.39 o 
   7   3 -11      511.36      491.04     39.37 o 
   9   3 -11      254.13      223.25     38.71 o 
  11   3 -11      141.68      162.88     47.02 o 
  -6   4 -11       77.74       49.87     40.41 o 
  -4   4 -11      135.20      131.19     33.19 o 
  -2   4 -11      115.30      137.28     23.85 o 
   0   4 -11      498.69      497.01     35.91 o 
   2   4 -11      265.48      297.57     28.78 o 
   4   4 -11      463.25      457.01     34.55 o 
   6   4 -11     1159.69     1202.84     66.64 o 
   8   4 -11      330.04      335.42     30.00 o 
  10   4 -11      196.50      180.36     38.68 o 
  12   4 -11      262.29      378.96    112.71 o 
  -7   5 -11        3.48       44.36     84.24 o 
  -5   5 -11      201.48      221.47     39.84 o 
  -3   5 -11       73.85       96.26     33.92 o 
  -1   5 -11        6.17        7.33     30.41 o 
   1   5 -11      527.34      506.69     34.53 o 
   3   5 -11     1658.86     1576.26     59.24 o 
   5   5 -11      420.86      402.30     32.11 o 
   7   5 -11      712.18      729.91     54.06 o 
   9   5 -11       29.44       44.78     34.22 o 
  11   5 -11      105.02       99.02     58.07 o 
  -6   6 -11      224.35      291.67     80.86 o 
  -4   6 -11      270.84      272.21     39.34 o 
  -2   6 -11       98.53      110.68     27.74 o 
   0   6 -11      250.36      251.99     30.67 o 
   2   6 -11     1682.52     1647.55     57.13 o 
   4   6 -11      357.90      367.49     38.50 o 
   6   6 -11     2627.41     2627.09     73.11 o 
   8   6 -11      917.45      979.53     61.96 o 
  10   6 -11      165.00      169.82     77.54 o 
  -5   7 -11       55.48       82.11     75.87 o 
  -3   7 -11      303.07      350.84     34.19 o 
  -1   7 -11       75.54       80.34     29.17 o 
   1   7 -11      869.76      901.33     52.05 o 
   3   7 -11      189.04      171.08     34.47 o 
   5   7 -11      221.60      206.23     32.12 o 
   7   7 -11       80.99      110.10     39.90 o 
   9   7 -11      486.60      466.55     74.79 o 
  11   7 -11      255.13      287.08    102.07 o 
  -4   8 -11      135.48      207.42     77.39 o 
  -2   8 -11      223.06      202.34     44.14 o 
   0   8 -11      293.15      282.78     32.64 o 
   2   8 -11      548.37      562.48     44.67 o 
   4   8 -11      250.63      219.69     37.94 o 
   6   8 -11      174.82      153.57     38.50 o 
   8   8 -11      213.19      223.26     66.74 o 
  10   8 -11       40.18       -8.22    103.75 o 
  -1   9 -11      146.65      170.74     40.35 o 
   1   9 -11      259.02      230.93     34.41 o 
   3   9 -11      332.86      310.76     44.39 o 
   5   9 -11      369.28      412.98     56.58 o 
   7   9 -11      627.98      553.70    118.02 o 
   9   9 -11      341.86      356.65    115.05 o 
  -2  10 -11      139.16       89.19    111.48 o 
   0  10 -11      451.01      428.84     52.42 o 
   2  10 -11      364.72      379.61     53.30 o 
  -8   0 -10      164.62      245.23     57.22 o 
  -6   0 -10      737.85      792.76     66.99 o 
  -4   0 -10     2889.88     2611.93    179.97 o 
  -2   0 -10        1.70        8.68     19.80 o 
   0   0 -10      654.49      579.21     39.47 o 
   2   0 -10      568.90      590.89     38.20 o 
   4   0 -10     6077.27     5893.70     92.30 o 
   6   0 -10    10717.19    10677.25    191.47 o 
   8   0 -10     1567.35     1557.58    134.27 o 
  10   0 -10     1027.39      994.52     69.79 o 
  12   0 -10      244.38      222.84     87.77 o 
  14   0 -10      231.10       66.50    115.66 o 
  -7   1 -10       56.73       95.69     36.56 o 
  -5   1 -10      370.49      366.87     29.49 o 
  -3   1 -10      246.83      183.39     14.21 o 
  -1   1 -10       41.14       49.58     16.91 o 
   1   1 -10       14.47        6.00     20.13 o 
   3   1 -10      181.32      175.32     15.93 o 
   5   1 -10     4015.68     3938.08     57.27 o 
   7   1 -10     1778.86     1750.91     60.59 o 
   9   1 -10      446.00      375.04     22.12 o 
  11   1 -10      120.09      109.84     46.47 o 
  13   1 -10       19.48       81.75     64.89 o 
  -8   2 -10       13.72      -10.35     43.43 o 
  -6   2 -10      221.84      207.81     38.92 o 
  -4   2 -10     1262.68     1305.04     44.93 o 
  -2   2 -10      444.58      432.63     19.90 o 
   0   2 -10      599.60      594.49     31.37 o 
   2   2 -10      473.67      471.71     32.20 o 
   4   2 -10      175.30      135.78     22.51 o 
   6   2 -10     4271.74     4208.85     83.96 o 
   8   2 -10      426.44      369.09     15.29 o 
  10   2 -10     1061.13     1069.47     49.99 o 
  12   2 -10      243.56      340.71     99.89 o 
  -7   3 -10      140.14      153.32     40.04 o 
  -5   3 -10      609.64      570.75     46.84 o 
  -3   3 -10      682.05      696.39     35.90 o 
  -1   3 -10      449.47      394.91     21.26 o 
   1   3 -10      498.56      470.45     29.46 o 
   3   3 -10     2775.62     2822.79     57.22 o 
   5   3 -10      142.82      109.49     26.80 o 
   7   3 -10     3885.47     3769.34     60.64 o 
   9   3 -10      435.43      460.61     43.66 o 
  11   3 -10       12.24       28.15     38.57 o 
  13   3 -10      194.43      133.19    113.07 o 
  -8   4 -10       76.42       78.19    129.92 o 
  -6   4 -10      259.78      249.78     37.61 o 
  -4   4 -10      637.26      733.70     49.17 o 
  -2   4 -10      314.24      224.08     47.77 o 
   0   4 -10      153.47      148.01     21.29 o 
   2   4 -10      239.96      248.99     28.66 o 
   4   4 -10     1746.60     1800.03     51.88 o 
   6   4 -10     1086.17     1090.28     61.91 o 
   8   4 -10      754.14      719.22     35.02 o 
  10   4 -10       37.68       10.76     36.52 o 
  12   4 -10        8.17       24.45     97.07 o 
  -7   5 -10      308.10      337.31     71.59 o 
  -5   5 -10      267.33      266.08     30.66 o 
  -3   5 -10      491.24      506.77     42.30 o 
  -1   5 -10     1457.95     1484.22     44.59 o 
   1   5 -10      934.32      946.55     44.16 o 
   3   5 -10     1911.36     1934.66     55.92 o 
   5   5 -10      326.90      329.62     39.31 o 
   7   5 -10      562.03      611.88     36.23 o 
   9   5 -10      904.22      904.41     73.62 o 
  11   5 -10     1209.15     1245.54     92.15 o 
  -6   6 -10      114.30       47.84     50.54 o 
  -4   6 -10       36.30        7.51     30.01 o 
  -2   6 -10       46.95       37.42     24.92 o 
   0   6 -10      468.04      439.09     34.43 o 
   2   6 -10      523.92      527.68     37.83 o 
   4   6 -10      160.74      153.86     26.93 o 
   6   6 -10       72.00      102.18     36.39 o 
   8   6 -10      118.83       90.28     35.19 o 
  10   6 -10      208.15      161.71     59.28 o 
  -5   7 -10       81.13       81.30     42.07 o 
  -3   7 -10      385.39      410.82     36.07 o 
  -1   7 -10      280.65      295.54     30.86 o 
   1   7 -10      142.11      165.62     28.95 o 
   3   7 -10      821.41      813.47     47.43 o 
   5   7 -10      249.39      222.20     32.23 o 
   7   7 -10      145.64       94.97     35.47 o 
   9   7 -10      545.17      539.15    104.98 o 
  11   7 -10       40.45     -101.11    101.11 o 
  -4   8 -10      107.66      160.02     44.05 o 
  -2   8 -10       85.35       77.62     28.71 o 
   0   8 -10      734.53      792.65     44.14 o 
   2   8 -10     1331.91     1366.92     58.50 o 
   4   8 -10       73.70      105.60     32.09 o 
   6   8 -10      531.20      595.42     50.09 o 
   8   8 -10      340.21      384.01     75.86 o 
  10   8 -10     1064.26     1177.88    149.71 o 
  -3   9 -10       22.25      -10.59     42.98 o 
  -1   9 -10        4.84       22.74     32.38 o 
   1   9 -10      100.73       95.02     30.93 o 
   3   9 -10      406.57      453.54     45.61 o 
   5   9 -10       45.31       29.46     49.53 o 
   7   9 -10      580.57      642.97    124.42 o 
   9   9 -10      500.41      628.22    129.06 o 
  -2  10 -10      314.25      388.24     59.16 o 
   0  10 -10       85.71      118.74     42.01 o 
   2  10 -10      229.49      229.14     44.43 o 
   4  10 -10      215.24      241.17    100.15 o 
   6  10 -10       36.92      -21.85     86.96 o 
  -1  11 -10       10.17       -9.57     76.36 o 
   1  11 -10       63.13       46.10     68.63 o 
  -9   1  -9      190.61      145.62     42.47 o 
  -7   1  -9      337.60      381.11     42.20 o 
  -5   1  -9      160.64      140.79     34.42 o 
  -3   1  -9     5080.33     4792.25    127.08 o 
  -1   1  -9      593.74      604.92     25.15 o 
   1   1  -9     1620.54     1497.31     31.86 o 
   3   1  -9     1661.76     1559.99     37.87 o 
   5   1  -9     1625.62     1563.96     40.74 o 
   7   1  -9     1805.33     1773.39     43.33 o 
   9   1  -9      932.59      926.02     29.06 o 
  11   1  -9      613.88      637.46     53.28 o 
  13   1  -9      288.19      291.97     48.40 o 
  -8   2  -9       43.12       26.68     39.76 o 
  -6   2  -9      668.38      688.12     48.24 o 
  -4   2  -9     1388.75     1359.21     41.65 o 
  -2   2  -9     2061.44     1990.43     47.87 o 
   0   2  -9      796.61      760.49     24.08 o 
   2   2  -9     1169.07     1236.19     35.31 o 
   4   2  -9      967.05      903.79     48.15 o 
   6   2  -9      413.02      410.25     26.43 o 
   8   2  -9      693.54      658.93     19.85 o 
  10   2  -9      239.92      266.50     25.86 o 
  12   2  -9      166.64      116.27     47.06 o 
  14   2  -9      362.23      366.01     78.03 o 
  -9   3  -9      267.19      320.56     71.98 o 
  -7   3  -9      259.91      265.04     37.81 o 
  -5   3  -9     1939.07     2016.96     70.03 o 
  -3   3  -9      777.29      723.28     27.90 o 
  -1   3  -9      101.29       99.96     17.94 o 
   1   3  -9      127.71      121.18     20.13 o 
   3   3  -9       81.11       76.68     21.08 o 
   5   3  -9     2053.59     1849.05     66.19 o 
   7   3  -9     1767.26     1748.67     37.42 o 
   9   3  -9      175.27      138.93     15.52 o 
  11   3  -9      255.97      285.89     43.05 o 
  13   3  -9      248.40      341.76     57.73 o 
  -8   4  -9       92.39       73.89     48.59 o 
  -6   4  -9      817.76      886.87     46.78 o 
  -4   4  -9      255.80      262.45     35.33 o 
  -2   4  -9     1841.03     1887.52     62.76 o 
   0   4  -9      345.82      316.53     16.95 o 
   2   4  -9      659.05      667.69     30.46 o 
   4   4  -9     1909.27     1853.18     57.93 o 
   6   4  -9     1050.73     1046.09     35.77 o 
   8   4  -9     3033.13     3001.74     85.86 o 
  10   4  -9      670.28      647.39     54.66 o 
  12   4  -9      353.82      344.67    104.15 o 
  -7   5  -9      482.44      491.23     43.92 o 
  -5   5  -9      460.53      426.11     35.00 o 
  -3   5  -9      100.99       91.99     20.81 o 
  -1   5  -9      472.21      457.71     29.97 o 
   1   5  -9       75.54       75.37     25.10 o 
   3   5  -9       52.44       46.06     22.73 o 
   5   5  -9       85.34       57.50     31.84 o 
   7   5  -9     1510.37     1492.86     53.42 o 
   9   5  -9      558.33      554.88     51.96 o 
  11   5  -9       24.07       60.09     56.75 o 
  -8   6  -9      832.85      919.59    136.21 o 
  -6   6  -9     1015.20     1106.07     60.33 o 
  -4   6  -9      300.51      328.77     38.15 o 
  -2   6  -9      477.72      467.91     29.62 o 
   0   6  -9      764.63      818.48     32.76 o 
   2   6  -9      700.21      734.77     40.11 o 
   4   6  -9     1586.71     1548.00     55.09 o 
   6   6  -9      199.69      146.50     36.33 o 
   8   6  -9     1703.74     1708.77     79.58 o 
  10   6  -9      234.98      154.54     57.16 o 
  12   6  -9      160.14      112.28     69.51 o 
  -7   7  -9      276.36      412.64    105.85 o 
  -5   7  -9       94.85       81.48     37.48 o 
  -3   7  -9       71.19       81.39     26.11 o 
  -1   7  -9      221.35      207.82     28.46 o 
   1   7  -9      393.95      392.33     26.64 o 
   3   7  -9      524.61      484.16     38.77 o 
   5   7  -9      238.63      252.70     38.65 o 
   7   7  -9     1272.86     1245.94     69.47 o 
   9   7  -9      468.57      499.15     69.02 o 
  11   7  -9      191.56      193.58     81.23 o 
  -6   8  -9      402.09      465.66    115.67 o 
  -4   8  -9       17.78       42.01     40.51 o 
  -2   8  -9       59.26       69.92     27.41 o 
   0   8  -9      774.01      791.03     42.83 o 
   2   8  -9      193.27      145.39     28.05 o 
   4   8  -9      124.06      106.54     31.77 o 
   6   8  -9      116.85      141.84     40.93 o 
   8   8  -9      858.64      837.08     91.67 o 
  10   8  -9      277.35      283.53     71.47 o 
  -5   9  -9      246.71      244.66     79.09 o 
  -3   9  -9       34.61       39.68     34.75 o 
  -1   9  -9      147.18      172.83     37.36 o 
   1   9  -9     1234.59     1273.05     53.05 o 
   3   9  -9      280.90      297.41     47.90 o 
   5   9  -9      258.31      273.70     54.56 o 
   7   9  -9      238.63      229.87     87.28 o 
   9   9  -9       21.89       66.81     98.51 o 
  -4  10  -9       82.57       60.33     77.23 o 
  -2  10  -9        7.57      -27.79     41.30 o 
   0  10  -9      110.04       65.98     40.71 o 
   2  10  -9        8.75       28.56     44.34 o 
   4  10  -9       12.89      -46.50     90.04 o 
   6  10  -9       53.87       -6.22     88.02 o 
   8  10  -9      131.06      161.55    112.54 o 
  -1  11  -9      243.84      224.03     70.60 o 
   1  11  -9      574.81      553.44     54.61 o 
   3  11  -9      107.11       41.95     84.90 o 
 -10   0  -8      151.89      172.82     70.50 o 
  -8   0  -8      524.89      490.51     71.03 o 
  -6   0  -8     1498.05     1535.14    101.13 o 
  -4   0  -8     3210.47     3468.32    128.59 o 
  -2   0  -8      929.48      842.02     35.16 o 
   0   0  -8      534.46      436.84     27.77 o 
   2   0  -8      551.34      566.77     41.46 o 
   4   0  -8     1597.98     1596.49     44.87 o 
   6   0  -8     1060.72     1056.51     38.16 o 
   8   0  -8     1147.74     1125.24     42.36 o 
  10   0  -8      631.27      555.39     39.66 o 
  12   0  -8      860.90      651.28     83.27 o 
  14   0  -8      319.66      381.73     78.66 o 
  -9   1  -8       31.70       19.57     42.69 o 
  -7   1  -8      467.15      406.42     46.26 o 
  -5   1  -8     1830.68     1844.49     63.98 o 
  -3   1  -8      261.25      237.76     16.36 o 
  -1   1  -8      315.59      332.11     19.99 o 
   1   1  -8       15.85       29.78     10.29 o 
   3   1  -8        5.74        1.89     12.54 o 
   5   1  -8      499.25      524.41     20.26 o 
   7   1  -8      203.64      162.85     25.75 o 
   9   1  -8      476.28      484.46     17.38 o 
  11   1  -8       86.77      104.00     20.97 o 
  13   1  -8      121.28      164.14     39.35 o 
 -10   2  -8      126.77      114.31     60.84 o 
  -8   2  -8       43.46       58.26     34.04 o 
  -6   2  -8      676.95      711.15     47.17 o 
  -4   2  -8     1400.22     1296.93     54.66 o 
  -2   2  -8     2111.40     1881.71     58.65 o 
   0   2  -8       87.02       92.02     14.48 o 
   2   2  -8      539.08      562.26     28.12 o 
   4   2  -8      331.91      319.35     23.74 o 
   6   2  -8     1356.20     1340.44     23.49 o 
   8   2  -8      987.41      961.51     22.26 o 
  10   2  -8      210.29      230.57     26.16 o 
  12   2  -8      139.40      143.20     36.47 o 
  14   2  -8      169.54      203.07     61.33 o 
  -9   3  -8        8.31       16.37     47.70 o 
  -7   3  -8     1301.28     1335.12     64.31 o 
  -5   3  -8       98.68      134.58     24.44 o 
  -3   3  -8      479.35      472.33     24.53 o 
  -1   3  -8     1245.57     1173.17     32.33 o 
   1   3  -8      712.88      681.75     27.59 o 
   3   3  -8     1171.52     1233.74     45.43 o 
   5   3  -8      438.67      411.02     25.21 o 
   7   3  -8      186.89      175.91      9.43 o 
   9   3  -8       47.52       50.06     20.24 o 
  11   3  -8     1094.59     1015.96     46.27 o 
  13   3  -8      369.89      484.61     64.59 o 
  -8   4  -8      166.86      171.25     35.61 o 
  -6   4  -8       36.37       49.62     25.84 o 
  -4   4  -8      358.95      296.63     22.75 o 
  -2   4  -8     1351.61     1385.56     42.79 o 
   0   4  -8      121.88      131.50     13.93 o 
   2   4  -8       17.13       12.83     18.80 o 
   4   4  -8      373.22      347.66     23.05 o 
   6   4  -8       44.68       41.47     14.69 o 
   8   4  -8      113.44      101.35     15.26 o 
  10   4  -8       10.31       -0.69     21.41 o 
  12   4  -8       94.75       65.60     33.97 o 
  -9   5  -8       90.44      118.57    101.73 o 
  -7   5  -8       31.39       31.98     29.34 o 
  -5   5  -8      627.85      645.85     39.23 o 
  -3   5  -8      416.03      421.59     27.44 o 
  -1   5  -8     1509.02     1577.62     44.95 o 
   1   5  -8      571.27      560.51     26.38 o 
   3   5  -8      803.23      755.37     45.22 o 
   5   5  -8      546.05      535.69     33.85 o 
   7   5  -8      115.06      110.15     31.01 o 
   9   5  -8     1030.29     1024.56     41.46 o 
  11   5  -8       19.56       59.07     43.70 o 
  13   5  -8       34.91      -15.35    116.55 o 
  -8   6  -8      358.12      432.16     59.72 o 
  -6   6  -8       20.74       21.29     35.03 o 
  -4   6  -8      130.75      130.20     23.31 o 
  -2   6  -8      421.99      422.64     23.84 o 
   0   6  -8     1006.16     1010.09     35.40 o 
   2   6  -8      540.01      544.57     31.62 o 
   4   6  -8      107.08       75.87     30.89 o 
   6   6  -8       81.84       50.95     31.45 o 
   8   6  -8       46.53        4.82     34.52 o 
  10   6  -8       92.63       98.84     53.10 o 
  12   6  -8      545.54      596.50    148.81 o 
  -7   7  -8      124.24      132.87     43.04 o 
  -5   7  -8      197.97      194.47     36.61 o 
  -3   7  -8      998.77     1013.92     41.91 o 
  -1   7  -8      907.44      969.08     37.37 o 
   1   7  -8      147.65      157.72     23.31 o 
   3   7  -8      193.85      208.60     33.01 o 
   5   7  -8      162.12      145.24     33.46 o 
   7   7  -8      337.26      368.31     44.30 o 
   9   7  -8      889.72      909.16     86.90 o 
  11   7  -8      272.89      370.66     74.80 o 
  -6   8  -8      221.74      321.08     45.87 o 
  -4   8  -8       45.90       16.91     36.86 o 
  -2   8  -8      500.89      531.02     36.99 o 
   0   8  -8      670.22      708.76     40.07 o 
   2   8  -8      555.83      506.51     30.64 o 
   4   8  -8      218.09      182.61     41.26 o 
   6   8  -8      116.02      103.14     35.74 o 
   8   8  -8      143.41      114.58     64.42 o 
  10   8  -8      600.49      552.11     82.00 o 
  -5   9  -8       30.10       19.42     44.06 o 
  -3   9  -8      129.15      111.32     36.35 o 
  -1   9  -8      413.12      454.83     36.62 o 
   1   9  -8      714.69      699.65     41.40 o 
   3   9  -8       31.15       19.23     43.37 o 
   5   9  -8      160.07      122.62     45.53 o 
   7   9  -8      135.24      165.11     99.97 o 
   9   9  -8      105.90      177.91     87.47 o 
  -4  10  -8       57.64       43.24     49.26 o 
  -2  10  -8      568.54      602.79     55.51 o 
   0  10  -8       57.66       27.84     38.02 o 
   2  10  -8      429.94      458.77     71.71 o 
   4  10  -8      272.30      208.39     89.63 o 
   6  10  -8       65.63       29.44     97.27 o 
   8  10  -8      458.58      486.33    124.83 o 
  -3  11  -8      226.24      222.62     61.23 o 
  -1  11  -8       13.27       20.95     47.34 o 
   1  11  -8      102.19      109.76     43.77 o 
   3  11  -8      110.80      135.82     79.79 o 
   5  11  -8       38.98      105.20     92.89 o 
   0  12  -8      116.12       15.52    105.00 o 
   2  12  -8      482.77      392.52    112.91 o 
 -11   1  -7      193.20      194.63     54.40 o 
  -9   1  -7      395.39      434.01     48.53 o 
  -7   1  -7      116.90      117.11     34.04 o 
  -5   1  -7      985.76      979.39     54.39 o 
  -3   1  -7      221.18      244.68     25.20 o 
  -1   1  -7      836.48      807.70     23.85 o 
   1   1  -7     2016.98     2059.50     73.35 o 
   3   1  -7     1167.61     1184.88     25.33 o 
   5   1  -7     1056.00     1029.41     24.24 o 
   7   1  -7      152.31      141.47     14.36 o 
   9   1  -7      546.53      511.26     16.58 o 
  11   1  -7       10.64       -2.39     21.11 o 
  13   1  -7      126.52       98.07     37.67 o 
 -10   2  -7       33.17       47.82     41.00 o 
  -8   2  -7       86.18       93.76     32.88 o 
  -6   2  -7      482.32      484.77     41.06 o 
  -4   2  -7      487.91      459.56     20.75 o 
  -2   2  -7     1247.96     1276.02     26.62 o 
   0   2  -7      846.60      994.22     31.35 o 
   2   2  -7     1846.83     1953.27     39.31 o 
   4   2  -7      186.93      168.19     18.03 o 
   6   2  -7      646.04      624.29     17.71 o 
   8   2  -7       58.55       54.03     16.48 o 
  10   2  -7       53.62       77.61     25.62 o 
  12   2  -7      149.76      139.75     37.06 o 
  14   2  -7      188.79      175.86     59.99 o 
  -9   3  -7       93.28      102.17     36.54 o 
  -7   3  -7      626.96      642.43     44.76 o 
  -5   3  -7      342.77      323.09     21.83 o 
  -3   3  -7       49.74       41.49     16.58 o 
  -1   3  -7     1801.71     1877.53     34.67 o 
   1   3  -7       82.44       87.77     19.81 o 
   3   3  -7     1867.10     2091.42     49.53 o 
   5   3  -7       55.91       39.95     15.09 o 
   7   3  -7       20.16       20.96     14.26 o 
   9   3  -7      455.79      448.02     28.10 o 
  11   3  -7      104.39      151.91     23.73 o 
  13   3  -7      106.63      124.26     50.47 o 
 -10   4  -7      103.89      128.30     96.66 o 
  -8   4  -7      750.87      776.95     49.59 o 
  -6   4  -7      497.40      537.57     35.73 o 
  -4   4  -7     1872.16     1826.44     44.54 o 
  -2   4  -7      438.14      432.53     24.51 o 
   0   4  -7      438.56      457.71     18.69 o 
   2   4  -7     1007.40     1002.66     34.89 o 
   4   4  -7      970.92      942.10     29.40 o 
   6   4  -7      274.98      288.73     21.04 o 
   8   4  -7     1061.90     1030.90     35.10 o 
  10   4  -7      217.03      203.04     27.90 o 
  12   4  -7      181.16      210.41     34.25 o 
  14   4  -7       92.74      134.35    114.77 o 
  -9   5  -7       35.70       54.23     48.36 o 
  -7   5  -7      135.97      154.69     27.93 o 
  -5   5  -7       31.91       21.37     18.74 o 
  -3   5  -7     2169.71     2208.23     54.66 o 
  -1   5  -7     1152.79     1218.12     35.31 o 
   1   5  -7      179.77      170.49     17.22 o 
   3   5  -7      278.00      297.06     29.36 o 
   5   5  -7       39.39       43.54     20.70 o 
   7   5  -7      150.25      133.08     18.38 o 
   9   5  -7       20.03       15.12     19.15 o 
  11   5  -7        5.62      -14.27     33.25 o 
  13   5  -7      102.60       25.56    100.34 o 
  -8   6  -7      339.90      352.23     47.09 o 
  -6   6  -7      142.82      129.56     26.64 o 
  -4   6  -7      683.78      660.39     30.36 o 
  -2   6  -7     1132.52     1175.71     35.51 o 
   0   6  -7     1044.76     1046.41     35.41 o 
   2   6  -7     1051.15     1042.80     32.78 o 
   4   6  -7      109.32      105.11     29.78 o 
   6   6  -7      174.48      187.48     37.80 o 
   8   6  -7       47.53       36.79     19.62 o 
  10   6  -7      370.89      337.40     81.87 o 
  12   6  -7      324.97      396.04     66.92 o 
  -7   7  -7      269.64      322.63     40.60 o 
  -5   7  -7      309.86      305.95     30.56 o 
  -3   7  -7      446.71      455.62     27.52 o 
  -1   7  -7       99.86       69.89     20.25 o 
   1   7  -7       37.86       31.05     19.88 o 
   3   7  -7      173.57      165.38     31.78 o 
   5   7  -7      100.29       72.10     32.55 o 
   7   7  -7      616.63      596.29     31.44 o 
   9   7  -7      171.27      195.45     95.89 o 
  11   7  -7      102.15      114.19     55.15 o 
  -8   8  -7      311.39      409.28    109.29 o 
  -6   8  -7       22.08      -13.89     37.28 o 
  -4   8  -7      355.58      359.20     37.87 o 
  -2   8  -7      455.35      415.51     29.32 o 
   0   8  -7      293.97      298.66     26.63 o 
   2   8  -7      221.96      249.02     28.27 o 
   4   8  -7       37.01        5.29     40.87 o 
   6   8  -7       73.89       79.04     36.32 o 
   8   8  -7       79.99      119.93     53.38 o 
  10   8  -7       55.90       80.81     67.32 o 
  -7   9  -7      365.72      334.26     75.95 o 
  -5   9  -7        2.51      -31.37     39.57 o 
  -3   9  -7      200.17      217.88     36.47 o 
  -1   9  -7     1137.09     1084.97     46.24 o 
   1   9  -7     1084.57     1061.10     51.18 o 
   3   9  -7      264.35      269.28     50.24 o 
   5   9  -7      516.01      516.66     54.13 o 
   7   9  -7       44.34       58.79     77.63 o 
   9   9  -7      160.41      139.81     95.66 o 
  11   9  -7       20.68      -71.97    120.89 o 
  -6  10  -7       38.93       57.55     77.06 o 
  -4  10  -7       23.45       71.42     44.41 o 
  -2  10  -7       56.89       75.52     45.45 o 
   0  10  -7       48.52       24.59     37.23 o 
   2  10  -7       92.22       32.20     39.60 o 
   4  10  -7        2.41       -0.93     83.93 o 
   6  10  -7       81.76       46.45     99.26 o 
   8  10  -7       90.08      103.29    100.97 o 
  -3  11  -7        9.07        7.29     56.54 o 
  -1  11  -7       91.68       38.45     42.11 o 
   1  11  -7      258.69      266.30     43.47 o 
   3  11  -7      329.32      516.42    105.86 o 
   5  11  -7       78.85       22.50     94.70 o 
  -2  12  -7      202.50      218.64     78.26 o 
   0  12  -7      853.12      912.67    118.95 o 
   2  12  -7       43.38       55.51     73.20 o 
 -10   0  -6      292.74      317.40     60.19 o 
  -8   0  -6      659.11      531.12     68.93 o 
  -6   0  -6     5207.45     5398.57    337.84 o 
  -4   0  -6     2754.08     2740.32     84.84 o 
  -2   0  -6     2221.86     2209.72    172.44 o 
   0   0  -6    17581.68    18281.05    322.85 o 
   2   0  -6      974.82     1090.27     35.71 o 
   4   0  -6     3452.71     3680.73     55.97 o 
   6   0  -6     2071.23     1995.68     56.60 o 
   8   0  -6      487.83      457.10     21.49 o 
  10   0  -6     2607.50     2634.89     43.46 o 
  12   0  -6      183.92      185.93     57.85 o 
  14   0  -6      552.20      551.78     74.59 o 
 -11   1  -6      121.31      130.20     48.22 o 
  -9   1  -6      112.62      127.80     37.91 o 
  -7   1  -6      205.24      134.57     33.88 o 
  -5   1  -6      854.60      849.21     45.49 o 
  -3   1  -6     1118.47     1087.34     35.77 o 
  -1   1  -6     1636.75     1767.92     40.47 o 
   1   1  -6      576.97      638.19     21.60 o 
   3   1  -6      468.38      495.93     16.64 o 
   5   1  -6     3578.32     3831.21     42.37 o 
   7   1  -6      243.34      215.51     14.81 o 
   9   1  -6     1057.07      975.93     34.55 o 
  11   1  -6       41.15       21.30     22.02 o 
  13   1  -6      124.36      107.40     36.55 o 
 -10   2  -6      327.51      339.48     44.03 o 
  -8   2  -6      687.37      647.34     49.54 o 
  -6   2  -6      605.12      662.66     45.79 o 
  -4   2  -6      300.30      277.96     20.22 o 
  -2   2  -6      220.72      231.94     16.96 o 
   0   2  -6     3385.40     3481.14     47.81 o 
   2   2  -6     1383.73     1388.69     29.09 o 
   4   2  -6     5646.22     5965.73     59.01 o 
   6   2  -6     1382.93     1399.66     23.63 o 
   8   2  -6      997.00     1015.45     33.08 o 
  10   2  -6      459.16      524.70     31.09 o 
  12   2  -6      132.73      152.79     30.53 o 
  14   2  -6      213.32      178.67     50.39 o 
 -11   3  -6      125.54      123.35    106.36 o 
  -9   3  -6       21.33       39.60     32.32 o 
  -7   3  -6      939.54      959.67     43.26 o 
  -5   3  -6     2127.08     2215.89     45.26 o 
  -3   3  -6      949.44      936.66     26.77 o 
  -1   3  -6     4120.79     4173.49     58.53 o 
   1   3  -6     2740.00     2769.33     62.18 o 
   3   3  -6      218.85      226.22     20.61 o 
   5   3  -6     1334.25     1192.12     38.20 o 
   7   3  -6      364.70      349.18     22.56 o 
   9   3  -6      601.31      542.52     34.52 o 
  11   3  -6      881.47      945.67     46.15 o 
  13   3  -6      274.15      283.71     43.99 o 
 -10   4  -6      559.93      629.20     68.33 o 
  -8   4  -6       35.48      -15.95     33.62 o 
  -6   4  -6      467.65      488.62     28.97 o 
  -4   4  -6      807.45      843.29     30.02 o 
  -2   4  -6     1138.16     1151.77     28.18 o 
   0   4  -6      121.52      124.96     16.57 o 
   2   4  -6      646.32      640.67     29.38 o 
   4   4  -6      900.73      978.61     34.51 o 
   6   4  -6      641.72      660.19     27.94 o 
   8   4  -6      325.05      337.12     23.42 o 
  10   4  -6       77.18       91.33     24.89 o 
  12   4  -6       47.40       60.52     29.02 o 
  14   4  -6       63.52       60.48    113.47 o 
  -9   5  -6      209.57      245.63     54.41 o 
  -7   5  -6     1274.18     1288.10     67.30 o 
  -5   5  -6      299.45      298.38     22.94 o 
  -3   5  -6      348.05      296.86     23.83 o 
  -1   5  -6      733.84      737.64     24.79 o 
   1   5  -6     2762.23     2679.65     50.27 o 
   3   5  -6     5884.93     6360.70     79.88 o 
   5   5  -6      852.81      874.86     27.38 o 
   7   5  -6      335.58      312.20     22.03 o 
   9   5  -6      620.08      689.57     37.26 o 
  11   5  -6       30.97       16.77     26.15 o 
  13   5  -6      274.97      282.47     99.08 o 
  -8   6  -6       72.47       48.78     46.98 o 
  -6   6  -6      148.74      140.14     24.84 o 
  -4   6  -6      175.49      155.37     20.67 o 
  -2   6  -6      261.19      277.37     21.70 o 
   0   6  -6      306.56      290.70     23.21 o 
   2   6  -6      688.44      693.57     32.01 o 
   4   6  -6      999.55     1033.97     47.63 o 
   6   6  -6      397.74      377.52     27.60 o 
   8   6  -6      136.90      117.16     18.71 o 
  10   6  -6      269.42      234.81     34.13 o 
  12   6  -6       95.73      106.66     47.69 o 
  -9   7  -6       69.96      142.70    105.12 o 
  -7   7  -6       34.07       50.24     39.24 o 
  -5   7  -6      587.26      582.61     34.85 o 
  -3   7  -6      146.44      142.44     19.89 o 
  -1   7  -6      144.00      132.91     19.34 o 
   1   7  -6      279.69      261.63     23.91 o 
   3   7  -6      540.69      545.00     44.58 o 
   5   7  -6      105.93      114.63     33.66 o 
   7   7  -6      424.82      402.75     29.28 o 
   9   7  -6      343.22      331.06     37.79 o 
  11   7  -6      299.03      338.21     47.01 o 
  -8   8  -6      227.90      259.54    102.79 o 
  -6   8  -6      168.57      169.59     39.31 o 
  -4   8  -6     1028.85     1008.59     43.09 o 
  -2   8  -6     1184.04     1199.42     41.31 o 
   0   8  -6      119.43       87.77     22.64 o 
   2   8  -6      382.26      401.54     33.60 o 
   4   8  -6     1193.19     1258.10    122.79 o 
   6   8  -6      666.36      697.76     38.89 o 
   8   8  -6      158.83      170.56     43.20 o 
  10   8  -6      270.56      364.77    144.88 o 
  12   8  -6        1.69      -40.90     81.18 o 
  -7   9  -6      134.95       76.73    137.13 o 
  -5   9  -6      127.21      117.81     35.23 o 
  -3   9  -6      714.70      724.28     54.46 o 
  -1   9  -6       92.62       77.41     33.27 o 
   1   9  -6       54.19       50.55     27.97 o 
   3   9  -6      168.38      178.57     32.19 o 
   5   9  -6      477.22      524.17     59.80 o 
   7   9  -6      284.32      420.98    102.02 o 
   9   9  -6       74.58      117.52     93.48 o 
  11   9  -6      171.66      155.77    119.65 o 
  -6  10  -6       47.64      -26.93     58.73 o 
  -4  10  -6      324.01      379.34     50.04 o 
  -2  10  -6       16.83       -3.09     38.23 o 
   0  10  -6      289.26      235.97     40.36 o 
   2  10  -6      203.93      205.60     47.60 o 
   4  10  -6       98.57      110.95     91.75 o 
   6  10  -6      460.54      476.18    103.30 o 
   8  10  -6      204.30      162.09     97.88 o 
  -5  11  -6      193.39      239.20     53.32 o 
  -3  11  -6       93.06       72.49     46.04 o 
  -1  11  -6      535.42      561.64     51.32 o 
   1  11  -6       24.96       10.29     38.35 o 
   3  11  -6       82.51      124.26    102.67 o 
   5  11  -6      201.97      221.52     92.86 o 
   7  11  -6      197.60      308.46    102.95 o 
  -2  12  -6       97.18       86.02     57.42 o 
   0  12  -6      128.77      141.32     55.69 o 
   2  12  -6       77.47      123.72     63.05 o 
   4  12  -6       29.20       14.09    108.19 o 
 -11   1  -5      117.67      151.16     41.86 o 
  -9   1  -5     1921.63     1911.33     75.23 o 
  -7   1  -5      374.89      371.01     39.86 o 
  -5   1  -5      459.72      495.33     30.21 o 
  -3   1  -5     1377.83     1208.51    101.70 o 
  -1   1  -5     4341.83     4393.53     46.30 o 
   1   1  -5     6995.30     6984.61     54.36 o 
   3   1  -5     2614.35     2361.86     35.21 o 
   5   1  -5     4090.86     4077.55     41.67 o 
   7   1  -5     1965.55     1874.15     23.24 o 
   9   1  -5      130.91      116.00      8.03 o 
  11   1  -5      424.97      467.99     38.24 o 
  13   1  -5      209.96      209.35     37.22 o 
 -10   2  -5      564.16      557.34     53.84 o 
  -8   2  -5      766.23      766.49     50.94 o 
  -6   2  -5      219.27      208.63     28.17 o 
  -4   2  -5     1556.87     1533.74     33.21 o 
  -2   2  -5       19.33       35.28     15.49 o 
   0   2  -5     3036.96     3121.62     39.35 o 
   2   2  -5     3441.71     3396.33     41.59 o 
   4   2  -5     6958.05     7326.65     69.01 o 
   6   2  -5      701.74      693.31     27.01 o 
   8   2  -5     1818.08     1846.70     43.34 o 
  10   2  -5      599.20      589.62     32.76 o 
  12   2  -5      262.08      281.56     27.79 o 
  14   2  -5      106.28      135.52     49.28 o 
 -11   3  -5       38.02       -0.64     88.46 o 
  -9   3  -5      264.82      318.88     35.52 o 
  -7   3  -5      543.42      559.10     39.65 o 
  -5   3  -5     1539.19     1574.49     36.66 o 
  -3   3  -5     2515.34     2487.39     70.44 o 
  -1   3  -5     1156.73     1166.26     31.29 o 
   1   3  -5     4674.56     4663.25     42.37 o 
   3   3  -5      628.69      644.52     24.70 o 
   5   3  -5     2085.95     2161.73     31.43 o 
   7   3  -5     1537.99     1566.29     38.31 o 
   9   3  -5     2001.04     2018.54     53.04 o 
  11   3  -5      837.25      813.29     40.38 o 
  13   3  -5      714.99      811.67     58.92 o 
 -10   4  -5      383.30      391.24     60.02 o 
  -8   4  -5      127.70      161.38     29.66 o 
  -6   4  -5     1385.03     1369.95     44.13 o 
  -4   4  -5      736.58      727.62     26.92 o 
  -2   4  -5     2604.26     2640.10     45.96 o 
   0   4  -5     1651.77     1710.77     51.92 o 
   2   4  -5     2085.99     2033.07     34.68 o 
   4   4  -5      291.63      258.52     16.96 o 
   6   4  -5     1159.90     1152.11     32.45 o 
   8   4  -5        0.66        6.31     17.22 o 
  10   4  -5      663.08      662.98     36.46 o 
  12   4  -5      259.52      305.43     39.11 o 
  14   4  -5      115.58      -15.32    110.16 o 
 -11   5  -5       42.87      127.93    116.47 o 
  -9   5  -5       59.65       41.48     40.83 o 
  -7   5  -5      266.73      234.80     29.31 o 
  -5   5  -5      246.05      211.82     20.20 o 
  -3   5  -5     1818.60     1961.09     47.07 o 
  -1   5  -5        1.73        5.51     15.05 o 
   1   5  -5      744.59      775.94     35.26 o 
   3   5  -5      631.64      664.73     29.25 o 
   5   5  -5        0.11        0.25     16.41 o 
   7   5  -5     2438.24     2528.01     49.11 o 
   9   5  -5      101.57      102.47     22.74 o 
  11   5  -5      378.44      438.39     34.18 o 
  13   5  -5       56.86       19.81    101.77 o 
 -10   6  -5       90.07      219.04     76.27 o 
  -8   6  -5      488.88      572.62     52.98 o 
  -6   6  -5     1007.09     1062.62     36.81 o 
  -4   6  -5     1845.61     1937.40     40.55 o 
  -2   6  -5     1669.83     1726.55     39.47 o 
   0   6  -5     1615.25     1618.33     36.20 o 
   2   6  -5      591.02      605.64     28.09 o 
   4   6  -5      899.08      815.90     35.43 o 
   6   6  -5     1826.73     1856.85     61.04 o 
   8   6  -5     2786.05     2712.37     63.28 o 
  10   6  -5      227.51      222.94     28.27 o 
  12   6  -5     1792.19     1890.01     84.36 o 
  -9   7  -5       55.65       43.78     49.33 o 
  -7   7  -5       43.88       64.71     33.95 o 
  -5   7  -5      784.05      762.47     32.63 o 
  -3   7  -5     1016.70     1014.84     34.74 o 
  -1   7  -5      259.24      242.11     21.75 o 
   1   7  -5     1209.08     1273.94     41.59 o 
   3   7  -5      181.28      199.32     29.85 o 
   5   7  -5      542.87      532.60     33.95 o 
   7   7  -5      536.27      506.35     27.75 o 
   9   7  -5      303.82      287.79     35.48 o 
  11   7  -5      313.02      335.27     46.08 o 
  -8   8  -5      128.79      207.90     55.80 o 
  -6   8  -5      302.63      288.27     38.70 o 
  -4   8  -5      211.14      189.92     34.75 o 
  -2   8  -5      966.32      954.08     48.35 o 
   0   8  -5       68.81       64.45     26.55 o 
   2   8  -5     2743.93     2683.33     67.28 o 
   4   8  -5      903.81      939.36     59.43 o 
   6   8  -5     1132.11     1149.46     64.64 o 
   8   8  -5      154.64      147.14     41.12 o 
  10   8  -5      268.57      221.04     54.09 o 
  12   8  -5      109.34      144.78     86.30 o 
  -7   9  -5      188.88      200.69     45.28 o 
  -5   9  -5      734.66      709.61     54.52 o 
  -3   9  -5      289.33      311.17     49.91 o 
  -1   9  -5       19.27      -11.05     35.89 o 
   1   9  -5      997.07      975.27     47.71 o 
   3   9  -5        3.33        8.94     30.20 o 
   5   9  -5      775.93      744.32     65.22 o 
   7   9  -5      186.42      241.30     43.68 o 
   9   9  -5      574.70      526.24    107.99 o 
  11   9  -5      505.72      689.63     88.34 o 
  -6  10  -5       32.65       -1.24     55.05 o 
  -4  10  -5      437.04      451.56     57.83 o 
  -2  10  -5      319.51      306.93     44.39 o 
   0  10  -5      257.48      264.05     39.42 o 
   2  10  -5      137.29      144.19     38.29 o 
   4  10  -5       17.67       88.44     70.87 o 
   6  10  -5      907.96     1012.11     76.64 o 
   8  10  -5      216.71      172.19     96.83 o 
  -5  11  -5       98.27       93.90     65.55 o 
  -3  11  -5      237.69      278.23     48.46 o 
  -1  11  -5     1263.30     1342.28     72.53 o 
   1  11  -5      425.64      490.59     49.48 o 
   3  11  -5      458.54      382.39     67.37 o 
   5  11  -5     1590.78     1742.03    178.69 o 
   7  11  -5      183.21      205.65     90.78 o 
  -4  12  -5       45.74       -4.27     74.05 o 
  -2  12  -5       14.24       27.39     44.78 o 
   0  12  -5      328.55      283.41     58.79 o 
   2  12  -5      229.24      183.38     60.16 o 
   4  12  -5      179.04       91.78     97.16 o 
 -12   0  -4       36.96       32.39     96.08 o 
 -10   0  -4      409.50      314.34     82.67 o 
  -8   0  -4      872.34      776.32     72.63 o 
  -6   0  -4     1593.87     1626.92     69.71 o 
  -4   0  -4     3657.05     3870.18    107.64 o 
  -2   0  -4     8099.51     8406.67    181.52 o 
   0   0  -4      875.10      803.82     30.08 o 
   2   0  -4     6043.40     5882.01     57.36 o 
   4   0  -4     4981.43     5292.40     59.01 o 
   6   0  -4     9123.19    10073.93    124.88 o 
   8   0  -4      886.89      886.12     28.30 o 
  10   0  -4     6130.05     6351.92    169.10 o 
  12   0  -4      365.57      364.28     63.17 o 
  14   0  -4     1803.16     1820.96     96.34 o 
 -11   1  -4       13.70        3.63     38.97 o 
  -9   1  -4        8.79       -7.37     31.89 o 
  -7   1  -4       16.13        9.54     25.34 o 
  -5   1  -4      534.26      569.36     30.98 o 
  -3   1  -4      616.63      599.71     27.74 o 
  -1   1  -4     5858.90     5909.04     54.81 o 
   1   1  -4     3882.40     3733.53     38.60 o 
   3   1  -4      408.34      404.82     14.26 o 
   5   1  -4     3329.06     3644.45     41.11 o 
   7   1  -4      469.59      447.15     15.51 o 
   9   1  -4     1950.87     1910.44     41.81 o 
  11   1  -4      749.36      685.56     27.34 o 
  13   1  -4       76.02       74.83     36.52 o 
 -12   2  -4       73.57       69.48    101.14 o 
 -10   2  -4      279.78      298.83     38.60 o 
  -8   2  -4      846.17      846.05     42.80 o 
  -6   2  -4      310.93      348.30     28.23 o 
  -4   2  -4     1774.06     1855.51     36.95 o 
  -2   2  -4      684.34      682.39     27.41 o 
   0   2  -4     9505.58     9417.49     95.97 o 
   2   2  -4     2500.77     2435.88     35.56 o 
   4   2  -4     4161.10     4185.78     33.13 o 
   6   2  -4     2447.62     2546.76     44.08 o 
   8   2  -4      123.49      116.16     16.67 o 
  10   2  -4     1117.36     1220.44     43.82 o 
  12   2  -4      284.97      272.36     29.15 o 
  14   2  -4      240.19      229.85     58.67 o 
 -11   3  -4      252.38      329.74     73.02 o 
  -9   3  -4       94.37       77.89     29.96 o 
  -7   3  -4     1118.44     1105.88     45.60 o 
  -5   3  -4      315.68      323.03     21.27 o 
  -3   3  -4     2332.70     2342.83     45.11 o 
  -1   3  -4     2026.10     2005.97     46.84 o 
   1   3  -4     1645.94     1606.26     26.44 o 
   3   3  -4     5660.68     5709.24     51.01 o 
   5   3  -4      478.02      490.27     23.67 o 
   7   3  -4     3340.22     3391.90     70.44 o 
   9   3  -4     2557.46     2572.24     64.10 o 
  11   3  -4      488.92      465.13     33.97 o 
  13   3  -4      931.22      941.16     63.30 o 
 -10   4  -4       62.59      105.73     51.47 o 
  -8   4  -4       99.35       68.48     25.67 o 
  -6   4  -4      148.83      178.23     19.04 o 
  -4   4  -4       44.68       42.86     13.50 o 
  -2   4  -4      441.76      420.34     21.96 o 
   0   4  -4      330.90      345.25     18.64 o 
   2   4  -4      937.42      958.06     28.92 o 
   4   4  -4     2238.02     2351.40     38.07 o 
   6   4  -4     1507.13     1591.26     35.66 o 
   8   4  -4     1055.91     1033.69     35.87 o 
  10   4  -4      238.68      235.36     27.89 o 
  12   4  -4      340.74      391.51     34.87 o 
  14   4  -4      207.66      153.05     63.12 o 
 -11   5  -4      223.53      191.23    106.30 o 
  -9   5  -4      568.43      566.15     50.85 o 
  -7   5  -4     1718.56     1680.73     44.30 o 
  -5   5  -4      387.17      364.12     21.80 o 
  -3   5  -4     1137.16     1158.76     31.26 o 
  -1   5  -4     1100.11     1101.92     33.08 o 
   1   5  -4     1898.36     1903.39     61.96 o 
   3   5  -4     5667.18     5656.30    167.09 o 
   5   5  -4     1505.45     1467.11     30.44 o 
   7   5  -4     1576.64     1528.82     42.16 o 
   9   5  -4      153.61      145.00     22.05 o 
  11   5  -4     1181.65     1140.84     49.91 o 
  13   5  -4      258.25      283.80     53.83 o 
 -10   6  -4      116.12       86.69     62.93 o 
  -8   6  -4       43.26       63.68     35.32 o 
  -6   6  -4      434.13      408.89     23.92 o 
  -4   6  -4       30.72       16.83     13.18 o 
  -2   6  -4       36.77       30.24     14.02 o 
   0   6  -4       47.39       51.60     16.45 o 
   2   6  -4     4794.35     4944.20     75.68 o 
   4   6  -4       71.19       65.96     18.54 o 
   6   6  -4      403.14      421.02     21.16 o 
   8   6  -4       67.40       78.88     20.47 o 
  10   6  -4       76.18       80.28     26.50 o 
  12   6  -4      531.10      495.10     43.83 o 
  -9   7  -4       36.12       34.34     72.75 o 
  -7   7  -4      113.27      136.87     32.19 o 
  -5   7  -4      479.89      490.73     36.67 o 
  -3   7  -4      956.70      904.76     28.13 o 
  -1   7  -4      705.91      758.31     32.95 o 
   1   7  -4      482.28      453.23     32.45 o 
   3   7  -4     1290.28     1330.65     42.13 o 
   5   7  -4      579.08      538.91     30.61 o 
   7   7  -4      353.38      315.43     47.95 o 
   9   7  -4      202.27      242.84     28.25 o 
  11   7  -4      284.52      304.59     43.31 o 
  -8   8  -4      573.03      676.31     66.09 o 
  -6   8  -4       83.48       44.19     34.77 o 
  -4   8  -4      972.10      959.11     54.78 o 
  -2   8  -4      241.79      242.57     28.77 o 
   0   8  -4      802.05      812.53     42.42 o 
   2   8  -4      348.24      329.77     33.12 o 
   4   8  -4      145.45      100.49     23.00 o 
   6   8  -4      954.60     1010.70     94.31 o 
   8   8  -4      983.23      953.40     70.82 o 
  10   8  -4      384.82      404.66     44.22 o 
  12   8  -4      128.83       92.26     80.42 o 
  -9   9  -4       34.74       46.90    120.32 o 
  -7   9  -4       90.43       48.63     42.29 o 
  -5   9  -4      296.92      244.24     41.73 o 
  -3   9  -4       13.07      -11.61     29.94 o 
  -1   9  -4       65.78       44.39     41.64 o 
   1   9  -4      760.56      681.64     47.77 o 
   3   9  -4      373.32      365.23     40.28 o 
   5   9  -4      158.32      126.27     40.76 o 
   7   9  -4      362.22      231.11     47.99 o 
   9   9  -4      220.06      256.16     41.96 o 
  11   9  -4      229.21      210.69    115.50 o 
  -8  10  -4       72.78      152.00    117.17 o 
  -6  10  -4      181.15      224.31     36.26 o 
  -4  10  -4      415.56      461.06     44.49 o 
  -2  10  -4      959.16      969.57     87.09 o 
   0  10  -4      671.67      658.98     49.88 o 
   2  10  -4      180.37      191.79     42.11 o 
   4  10  -4      276.88      271.09     48.61 o 
   6  10  -4       70.76       61.68     47.89 o 
   8  10  -4      195.77      103.20     91.65 o 
  -5  11  -4      151.02       99.61     52.17 o 
  -3  11  -4      416.99      435.23     60.08 o 
  -1  11  -4        4.55       -2.60     37.22 o 
   1  11  -4        4.40       11.00     38.10 o 
   3  11  -4       23.36       23.08     53.24 o 
   5  11  -4      189.47      231.47     72.19 o 
   7  11  -4      150.84      153.27     91.53 o 
  -4  12  -4       97.99       73.54     68.60 o 
  -2  12  -4       40.99       58.16     44.00 o 
   0  12  -4      243.87      240.85     54.55 o 
   2  12  -4      124.53      144.41     63.83 o 
   4  12  -4      182.97      134.81     80.85 o 
  -3  13  -4       31.19       61.48     80.49 o 
  -1  13  -4      369.79      485.78    112.87 o 
   1  13  -4       91.66      193.73     98.98 o 
 -11   1  -3      320.73      434.54     80.95 o 
  -9   1  -3      441.18      445.85     37.83 o 
  -7   1  -3      657.77      665.02     35.12 o 
  -5   1  -3      712.37      904.26     35.19 o 
  -3   1  -3     1140.37     1070.15     27.58 o 
  -1   1  -3      828.82      812.41     20.88 o 
   1   1  -3     3096.41     2914.88     42.64 o 
   3   1  -3      923.00      900.59     19.07 o 
   5   1  -3     6408.49     6266.45     98.79 o 
   7   1  -3      398.63      393.13     13.10 o 
   9   1  -3      852.10      880.72     21.97 o 
  11   1  -3      461.89      450.15     22.00 o 
  13   1  -3      301.47      306.53     38.94 o 
 -12   2  -3      160.71      118.88     84.99 o 
 -10   2  -3        1.16       18.37     31.39 o 
  -8   2  -3      557.50      534.41     35.13 o 
  -6   2  -3     2120.33     2265.22     51.00 o 
  -4   2  -3       22.63       10.95     14.75 o 
  -2   2  -3      167.51      156.08     17.58 o 
   0   2  -3      690.03      695.90     19.28 o 
   2   2  -3     1988.63     1999.14     30.26 o 
   4   2  -3     4109.71     4136.08     43.50 o 
   6   2  -3     1610.96     1655.67     41.26 o 
   8   2  -3      135.49      135.57      9.37 o 
  10   2  -3      398.44      356.00     16.53 o 
  12   2  -3      233.66      222.48     27.82 o 
  14   2  -3      127.49      143.84    107.32 o 
 -11   3  -3       22.16       13.67     59.00 o 
  -9   3  -3       11.14       35.60     26.24 o 
  -7   3  -3       41.33       27.30     20.53 o 
  -5   3  -3     1303.55     1345.07     32.32 o 
  -3   3  -3     1754.30     1867.22     34.67 o 
  -1   3  -3     1449.17     1447.72     30.78 o 
   1   3  -3       34.36       33.88     14.04 o 
   3   3  -3      980.37      992.79     22.18 o 
   5   3  -3      511.70      544.02     22.25 o 
   7   3  -3     1286.91     1271.70     37.05 o 
   9   3  -3      383.44      347.13     26.25 o 
  11   3  -3      512.76      507.22     34.61 o 
  13   3  -3       43.68       34.77     43.45 o 
 -10   4  -3       86.91       90.94     47.82 o 
  -8   4  -3      104.38      112.68     22.49 o 
  -6   4  -3      582.01      599.64     25.35 o 
  -4   4  -3      363.52      364.71     18.53 o 
  -2   4  -3     2889.62     2848.01     44.06 o 
   0   4  -3      957.45      935.82     28.23 o 
   2   4  -3     3230.53     3081.32     55.95 o 
   4   4  -3      675.39      695.45     22.44 o 
   6   4  -3       38.02       31.08     16.45 o 
   8   4  -3     1776.63     1835.72     43.75 o 
  10   4  -3      536.92      545.30     47.35 o 
  12   4  -3     1595.20     1668.03     58.82 o 
 -11   5  -3       28.22       46.06     70.66 o 
  -9   5  -3       34.54       16.46     33.05 o 
  -7   5  -3      480.21      512.30     25.66 o 
  -5   5  -3       66.24       61.00     13.83 o 
  -3   5  -3       92.87       81.79     14.46 o 
  -1   5  -3      147.77      158.16     16.82 o 
   1   5  -3      196.03      214.03     25.05 o 
   3   5  -3     1019.97     1101.41     42.18 o 
   5   5  -3       56.49       47.99     11.28 o 
   7   5  -3     1951.96     1944.56     48.03 o 
   9   5  -3      141.67      172.57     24.36 o 
  11   5  -3       99.02       83.74     28.76 o 
  13   5  -3      166.49      183.11     42.52 o 
 -10   6  -3       78.60       87.18     69.48 o 
  -8   6  -3      154.16      171.59     36.64 o 
  -6   6  -3      970.80      975.61     42.01 o 
  -4   6  -3      468.59      464.12     17.96 o 
  -2   6  -3     1686.56     1771.03     36.94 o 
   0   6  -3      193.27      201.42     25.45 o 
   2   6  -3      500.65      478.80     29.41 o 
   4   6  -3      509.44      496.24     24.94 o 
   6   6  -3      215.35      201.18     23.86 o 
   8   6  -3     1890.14     1871.85     47.99 o 
  10   6  -3      215.67      234.98     29.79 o 
  12   6  -3      233.56      219.68     46.25 o 
  -9   7  -3       30.66       23.39     62.88 o 
  -7   7  -3      157.01      154.41     37.36 o 
  -5   7  -3      196.62      155.72     28.84 o 
  -3   7  -3      378.07      414.52     28.17 o 
  -1   7  -3      781.82      809.20     31.24 o 
   1   7  -3      662.68      587.47     31.50 o 
   3   7  -3       62.34       54.04     19.83 o 
   5   7  -3      306.01      272.78     20.22 o 
   7   7  -3      452.95      460.73     27.33 o 
   9   7  -3      342.87      287.85     33.91 o 
  11   7  -3      472.65      540.54     50.91 o 
 -10   8  -3       52.95       49.97    109.77 o 
  -8   8  -3      300.73      185.43     51.65 o 
  -6   8  -3      127.12      100.28     29.99 o 
  -4   8  -3       46.82       12.10     32.03 o 
  -2   8  -3        5.93        4.18     27.17 o 
   0   8  -3      119.53      159.60     33.19 o 
   2   8  -3      289.67      317.92     31.89 o 
   4   8  -3      158.89      152.75     18.70 o 
   6   8  -3      365.01      339.11     23.99 o 
   8   8  -3      533.90      539.83     45.12 o 
  10   8  -3       63.60       71.14     43.90 o 
  -9   9  -3      331.05      293.41     80.24 o 
  -7   9  -3      209.19      229.60     39.63 o 
  -5   9  -3      251.10      283.01     39.50 o 
  -3   9  -3      330.48      305.96     37.13 o 
  -1   9  -3      126.49       96.98     24.97 o 
   1   9  -3      404.56      428.34     40.60 o 
   3   9  -3      902.67      858.21     42.15 o 
   5   9  -3       60.85       90.08     41.80 o 
   7   9  -3     1127.21     1179.69     70.63 o 
   9   9  -3      108.32       91.62     41.36 o 
  11   9  -3      271.04      285.80    111.21 o 
  -8  10  -3       11.43       39.51    109.82 o 
  -6  10  -3       21.74        0.02     39.54 o 
  -4  10  -3      235.35      278.05     39.90 o 
  -2  10  -3      110.29      142.90     29.93 o 
   0  10  -3       21.23       42.60     32.40 o 
   2  10  -3       12.42       47.40     29.57 o 
   4  10  -3      422.26      405.66     55.16 o 
   6  10  -3      154.61      139.92     50.57 o 
   8  10  -3       88.14       97.62     50.01 o 
  -5  11  -3      111.64       93.69     49.78 o 
  -3  11  -3      224.85      217.73     48.47 o 
  -1  11  -3       33.28       15.80     46.06 o 
   1  11  -3      478.29      485.10     50.08 o 
   3  11  -3      242.09      278.04     87.84 o 
   5  11  -3      202.03      140.72     54.36 o 
   7  11  -3      132.07      127.65     62.54 o 
  -4  12  -3       65.80       88.34     56.23 o 
  -2  12  -3       96.53      123.51     50.37 o 
   0  12  -3      173.61      151.54     45.43 o 
   2  12  -3      112.51      134.38     59.28 o 
  -3  13  -3       85.48       84.64     92.54 o 
  -1  13  -3       33.40       83.79     99.28 o 
   1  13  -3       76.46      190.27     95.59 o 
 -12   0  -2      357.39      426.86    120.62 o 
 -10   0  -2      402.58      291.56     55.83 o 
  -8   0  -2      562.97      599.76     47.86 o 
  -6   0  -2       73.81       75.05     29.33 o 
  -4   0  -2     2172.47     2589.33    135.33 o 
  -2   0  -2     5002.78     4579.53     87.34 o 
   0   0  -2     8918.61     8451.52     54.57 o 
   2   0  -2     2088.99     1977.24     37.18 o 
   4   0  -2      163.47      156.72     17.76 o 
   6   0  -2     1169.60     1195.67     30.79 o 
   8   0  -2     1634.58     1643.30     44.37 o 
  10   0  -2     3019.04     3005.94    101.82 o 
  12   0  -2       90.48      132.15     42.48 o 
  14   0  -2      393.82      477.87    104.28 o 
 -11   1  -2      315.30      271.29     41.12 o 
  -9   1  -2       38.45       23.56     26.30 o 
  -7   1  -2      311.40      309.30     26.45 o 
  -5   1  -2     7121.54     7456.19     80.08 o 
  -3   1  -2      135.08      154.39     15.80 o 
  -1   1  -2     9423.34     9131.85     75.01 o 
   1   1  -2     1748.27     1630.89     37.44 o 
   3   1  -2      187.09      190.09     18.49 o 
   5   1  -2      365.32      372.98     14.04 o 
   7   1  -2      412.69      380.35     16.64 o 
   9   1  -2      377.59      363.53     20.13 o 
  11   1  -2      168.49      134.16     20.65 o 
  13   1  -2       52.96       56.56     47.36 o 
 -12   2  -2      234.17      318.29     70.70 o 
 -10   2  -2       23.35       29.75     31.03 o 
  -8   2  -2      124.84      135.43     24.43 o 
  -6   2  -2     1896.73     2027.89     47.85 o 
  -4   2  -2     3375.92     3359.93     44.14 o 
  -2   2  -2     6546.45     6426.57     70.62 o 
   0   2  -2     3094.47     2961.21     32.16 o 
   2   2  -2      835.69      831.26     18.90 o 
   4   2  -2       56.16       62.06     14.85 o 
   6   2  -2      344.96      335.30     16.14 o 
   8   2  -2     2019.36     1949.36     34.11 o 
  10   2  -2        5.21        1.57     12.46 o 
  12   2  -2      105.52      103.23     25.64 o 
  14   2  -2      153.31      110.07     79.34 o 
 -11   3  -2       77.55        7.49     40.01 o 
  -9   3  -2      249.76      226.47     26.41 o 
  -7   3  -2      750.66      711.48     33.14 o 
  -5   3  -2      546.06      590.20     24.75 o 
  -3   3  -2      304.03      343.29     18.25 o 
  -1   3  -2     1423.11     1449.30     27.14 o 
   1   3  -2     2795.39     2796.19     54.10 o 
   3   3  -2      950.19      899.77     20.35 o 
   5   3  -2     1063.19     1098.06     26.33 o 
   7   3  -2      635.81      632.73     23.16 o 
   9   3  -2      459.21      424.64     23.31 o 
  11   3  -2      995.07      983.60     44.97 o 
  13   3  -2      158.84      131.16     45.50 o 
 -10   4  -2       40.77       39.21     34.29 o 
  -8   4  -2      371.47      308.42     21.95 o 
  -6   4  -2      700.72      692.12     24.85 o 
  -4   4  -2     1719.25     1828.94     30.24 o 
  -2   4  -2     2074.95     2193.61     32.60 o 
   0   4  -2     1139.35     1117.62     24.48 o 
   2   4  -2      156.23      162.74     21.18 o 
   4   4  -2       65.49       54.87     10.92 o 
   6   4  -2      883.36      906.18     28.53 o 
   8   4  -2     1114.05     1054.40     29.87 o 
  10   4  -2      148.62      122.70     27.84 o 
  12   4  -2       19.58       25.39     30.75 o 
 -11   5  -2      393.98      468.14     78.61 o 
  -9   5  -2      114.56      136.86     22.73 o 
  -7   5  -2       30.46       14.84     10.51 o 
  -5   5  -2      917.92      892.44     24.96 o 
  -3   5  -2      585.40      588.38     19.07 o 
  -1   5  -2      846.21      818.54     31.26 o 
   1   5  -2        8.82       12.93     25.14 o 
   3   5  -2     1052.18     1078.99     31.33 o 
   5   5  -2      391.89      375.39     18.86 o 
   7   5  -2      742.27      791.76     29.06 o 
   9   5  -2      656.20      604.02     28.30 o 
  11   5  -2      107.91      102.47     28.67 o 
  13   5  -2       42.49       91.58     49.33 o 
 -10   6  -2       68.80       61.17     62.79 o 
  -8   6  -2      797.88      756.14     63.22 o 
  -6   6  -2      452.63      438.52     32.71 o 
  -4   6  -2      145.37      164.22     20.06 o 
  -2   6  -2      324.78      338.56     23.66 o 
   0   6  -2       37.20       34.23     15.26 o 
   2   6  -2      468.47      425.60     52.98 o 
   4   6  -2      780.20      766.93     45.52 o 
   6   6  -2      554.91      569.77     29.31 o 
   8   6  -2      501.57      527.43     28.52 o 
  10   6  -2       16.35       12.65     35.21 o 
  12   6  -2      213.99      160.56     41.53 o 
  -9   7  -2      115.94       90.93     63.82 o 
  -7   7  -2      409.78      345.71     36.16 o 
  -5   7  -2       37.89       43.53     25.69 o 
  -3   7  -2     3182.88     3153.80     58.71 o 
  -1   7  -2      245.01      252.83     21.92 o 
   1   7  -2      504.77      462.56     29.72 o 
   3   7  -2      101.26       94.92     12.72 o 
   5   7  -2      311.60      269.88     20.66 o 
   7   7  -2      613.20      639.83     30.99 o 
   9   7  -2      764.24      775.11     54.31 o 
  11   7  -2       76.71       32.38     43.96 o 
 -10   8  -2      112.84      147.89    111.81 o 
  -8   8  -2       33.23       15.39     46.77 o 
  -6   8  -2      212.04      175.33     30.65 o 
  -4   8  -2      581.05      639.10     40.31 o 
  -2   8  -2       86.57       51.49     27.03 o 
   0   8  -2      656.37      616.15     28.18 o 
   2   8  -2      409.79      410.23     29.61 o 
   4   8  -2      456.66      436.73     44.24 o 
   6   8  -2      299.53      317.85     23.67 o 
   8   8  -2      212.35      183.62     42.23 o 
  10   8  -2      480.98      534.23     51.61 o 
  -9   9  -2       21.88       31.45     71.55 o 
  -7   9  -2       82.18       69.39     51.28 o 
  -5   9  -2       37.35       29.48     32.70 o 
  -3   9  -2      979.25      882.51     50.70 o 
  -1   9  -2      147.96      165.53     27.33 o 
   1   9  -2       84.53       81.49     30.45 o 
   3   9  -2       20.28        3.06     14.20 o 
   5   9  -2      445.81      443.48     61.63 o 
   7   9  -2      290.61      296.48     41.09 o 
   9   9  -2       55.58       80.82     41.63 o 
  -8  10  -2      229.82      220.07     74.53 o 
  -6  10  -2      196.98      182.93     38.43 o 
  -4  10  -2      685.69      683.37     50.52 o 
  -2  10  -2      650.96      628.91     44.01 o 
   0  10  -2      265.40      238.36     45.68 o 
   2  10  -2      421.52      461.77     50.52 o 
   4  10  -2      473.32      454.55     58.44 o 
   6  10  -2       59.07       73.60     61.11 o 
   8  10  -2      165.79      167.35     44.89 o 
  -5  11  -2      406.98      283.78     52.35 o 
  -3  11  -2      207.19      138.44     48.10 o 
  -1  11  -2       97.59       95.14     43.31 o 
   1  11  -2       11.98       10.35     37.38 o 
   3  11  -2      225.04      258.86     82.29 o 
   5  11  -2      197.18      153.47     56.59 o 
   7  11  -2       41.83       42.82     49.86 o 
   9  11  -2      513.68      485.20    114.07 o 
  -4  12  -2      351.05      271.99     56.37 o 
  -2  12  -2       58.90       87.51     50.34 o 
   0  12  -2      111.94      149.41     59.84 o 
   2  12  -2      191.76      152.96     95.28 o 
   4  12  -2      431.38      497.39     77.82 o 
   6  12  -2      199.16      368.62     89.76 o 
  -3  13  -2       71.93       72.36     97.98 o 
  -1  13  -2      109.84      140.45     71.07 o 
   1  13  -2      117.86      144.13     71.31 o 
 -13   1  -1      120.00      192.20    112.43 o 
 -11   1  -1      452.68      484.27     43.27 o 
  -9   1  -1      522.09      613.05     48.83 o 
  -7   1  -1      986.82      893.11     39.17 o 
  -5   1  -1     1704.96     1610.14     37.38 o 
  -3   1  -1     6193.25     5774.08     49.75 o 
  -1   1  -1    14331.83    13643.36    167.05 o 
   1   1  -1     4251.40     3963.95     44.31 o 
   3   1  -1     2709.49     2827.61     43.56 o 
   5   1  -1     2396.56     2372.75     41.53 o 
   7   1  -1      650.28      642.39     22.04 o 
   9   1  -1     5755.75     5800.09     76.45 o 
  11   1  -1       79.03       66.09     19.20 o 
  13   1  -1      128.88      124.61     48.58 o 
 -12   2  -1       91.89       89.98     70.77 o 
 -10   2  -1      607.77      582.76     48.33 o 
  -8   2  -1      522.31      499.85     31.94 o 
  -6   2  -1     1346.48     1303.77     40.05 o 
  -4   2  -1       56.92       85.37     16.97 o 
  -2   2  -1    14034.93    13708.80     94.04 o 
   0   2  -1     3271.96     3316.12     39.20 o 
   2   2  -1     5733.50     5878.21     48.08 o 
   4   2  -1     2129.88     2208.85     33.64 o 
   6   2  -1     1102.69     1111.17     29.11 o 
   8   2  -1     1533.48     1511.20     35.06 o 
  10   2  -1     1606.05     1579.68     37.88 o 
  12   2  -1       55.03       40.09     26.09 o 
 -11   3  -1      716.59      574.32     92.72 o 
  -9   3  -1      600.95      507.41     33.58 o 
  -7   3  -1      552.03      532.40     30.92 o 
  -5   3  -1      667.74      709.51     27.73 o 
  -3   3  -1     1278.84     1351.06     28.47 o 
  -1   3  -1    44829.43    44428.79    246.93 o 
   1   3  -1     9131.06     9265.16     74.41 o 
   3   3  -1     1841.04     1789.90     28.26 o 
   5   3  -1      163.03      154.24     15.54 o 
   7   3  -1      470.24      485.59     25.27 o 
   9   3  -1      530.99      540.41     27.67 o 
  11   3  -1     1026.99     1012.87     50.19 o 
  13   3  -1      180.74      229.62     56.74 o 
 -12   4  -1      171.60       56.02    115.46 o 
 -10   4  -1       48.49       49.00     36.21 o 
  -8   4  -1      247.11      247.71     20.09 o 
  -6   4  -1      800.63      798.79     22.06 o 
  -4   4  -1     3237.97     3231.76     48.69 o 
  -2   4  -1     5350.04     5384.06     62.07 o 
   0   4  -1     2227.73     2230.67     32.39 o 
   2   4  -1     5010.81     4932.19     55.97 o 
   4   4  -1     1317.78     1255.72     31.42 o 
   6   4  -1      581.61      633.30     26.04 o 
   8   4  -1     1933.32     1924.13     71.98 o 
  10   4  -1      718.36      710.68     44.48 o 
  12   4  -1      479.00      446.73     48.44 o 
 -11   5  -1       97.95      100.87     65.05 o 
  -9   5  -1      414.00      331.42     25.77 o 
  -7   5  -1       97.68      104.78     10.85 o 
  -5   5  -1      191.32      196.89     17.84 o 
  -3   5  -1    10668.41    11244.21    173.33 o 
  -1   5  -1      958.08     1020.83     30.97 o 
   1   5  -1       98.16      131.87     17.00 o 
   3   5  -1     1289.53     1347.37     30.68 o 
   5   5  -1       21.83       33.94     14.68 o 
   7   5  -1      618.39      638.65     30.77 o 
   9   5  -1       18.14       26.74     22.97 o 
  11   5  -1      434.11      476.59     47.23 o 
  13   5  -1      198.35      166.66     53.01 o 
 -10   6  -1      218.21      246.35     68.40 o 
  -8   6  -1      275.89      281.76     39.58 o 
  -6   6  -1      602.24      631.26     35.00 o 
  -4   6  -1      313.57      276.58     20.93 o 
  -2   6  -1    15251.33    15986.41    203.29 o 
   0   6  -1     2690.44     2695.13     39.04 o 
   2   6  -1     7492.00     7892.29     77.12 o 
   4   6  -1      919.25      928.75     30.52 o 
   6   6  -1     1073.81     1087.03     37.12 o 
   8   6  -1       27.70       34.66     22.49 o 
  10   6  -1       89.58       85.61     36.81 o 
  12   6  -1     1258.57     1247.30     82.89 o 
 -11   7  -1       50.92       50.84     98.43 o 
  -9   7  -1      164.50      148.11     61.74 o 
  -7   7  -1      342.11      353.71     33.27 o 
  -5   7  -1      359.08      343.75     31.68 o 
  -3   7  -1     1122.59     1102.96     37.42 o 
  -1   7  -1      196.17      175.00     20.28 o 
   1   7  -1     1269.62     1229.09     24.65 o 
   3   7  -1      544.40      531.77     18.16 o 
   5   7  -1      962.87      939.25     33.70 o 
   7   7  -1      462.15      418.04     28.94 o 
   9   7  -1       92.69       68.32     35.82 o 
  11   7  -1       42.68       65.36     44.07 o 
 -10   8  -1       39.91      -77.00     77.00 o 
  -8   8  -1     1037.16      916.00    128.86 o 
  -6   8  -1       55.38       59.93     26.03 o 
  -4   8  -1     4072.84     4041.03     82.76 o 
  -2   8  -1      401.42      416.10     35.27 o 
   0   8  -1      175.61      169.59     21.26 o 
   2   8  -1        8.93        9.16     13.62 o 
   4   8  -1      148.58      130.53     14.15 o 
   6   8  -1     1079.75     1114.85     39.74 o 
   8   8  -1       43.08       53.73     36.22 o 
  10   8  -1       76.39       67.57     43.53 o 
  -9   9  -1      103.19      167.05     59.03 o 
  -7   9  -1      319.46      301.76     34.29 o 
  -5   9  -1      890.75      858.42     53.00 o 
  -3   9  -1      924.57      796.06     48.18 o 
  -1   9  -1     2148.52     2042.00     61.70 o 
   1   9  -1       19.23       20.08     19.76 o 
   3   9  -1     1829.49     1780.18     38.80 o 
   5   9  -1     1428.52     1442.21     61.68 o 
   7   9  -1      265.25      291.14     41.97 o 
   9   9  -1       13.81      -18.65     45.71 o 
  -8  10  -1       48.85       14.42     57.00 o 
  -6  10  -1      375.47      359.63     43.58 o 
  -4  10  -1       21.93       35.35     33.87 o 
  -2  10  -1      106.61      103.88     28.67 o 
   0  10  -1      141.31      112.92     17.21 o 
   2  10  -1       49.54       36.11     24.23 o 
   4  10  -1      178.88      171.87     52.05 o 
   6  10  -1      196.31      203.25     42.00 o 
   8  10  -1       29.45       69.73     44.72 o 
  -7  11  -1      323.72      390.17    108.26 o 
  -5  11  -1     2755.86     2418.64    130.38 o 
  -3  11  -1      224.51      252.14     50.20 o 
  -1  11  -1       79.86      114.80     45.08 o 
   1  11  -1      185.09      126.90     38.31 o 
   3  11  -1      148.97      168.87     47.39 o 
   5  11  -1      575.11      595.87     61.63 o 
   7  11  -1      164.46      131.51     56.40 o 
  -4  12  -1      883.56      783.30     69.78 o 
  -2  12  -1      106.45       86.43     47.96 o 
   0  12  -1      361.52      486.39     80.91 o 
   2  12  -1       32.29       29.31     65.18 o 
   4  12  -1       58.26       17.38     57.71 o 
   6  12  -1      344.63      235.64     96.28 o 
  -3  13  -1      100.12       51.14     68.19 o 
  -1  13  -1      136.13      162.27     56.89 o 
   1  13  -1       48.06       19.28     65.80 o 
   5  13  -1       18.76      -63.43    115.01 o 
 -12   0   0      944.59      916.65    141.49 o 
 -10   0   0     3772.97     4095.24    131.04 o 
  -8   0   0      297.22      280.45     56.04 o 
  -6   0   0     1005.37     1028.99     57.36 o 
  -4   0   0    10963.52    10844.52    167.05 o 
  -2   0   0     1007.71      921.76     25.78 o 
   2   0   0     1084.18     1019.59     29.15 o 
   4   0   0    11061.91    11268.62    218.53 o 
   6   0   0     1057.27     1089.13     39.47 o 
   8   0   0      310.42      286.59     28.79 o 
  10   0   0     3702.23     3738.07    163.11 o 
  12   0   0      937.43     1056.75    193.10 o 
 -13   1   0      141.57       81.12     74.50 o 
 -11   1   0      360.38      278.89     47.13 o 
  -9   1   0      136.54      118.20     26.16 o 
  -7   1   0       96.97       92.63     20.12 o 
  -5   1   0      959.26      996.50     31.39 o 
  -3   1   0     3047.64     2897.06     37.29 o 
  -1   1   0     2534.95     2292.75     54.04 o 
   1   1   0     2557.01     2472.26     86.11 o 
   3   1   0     3083.48     3042.14     32.04 o 
   5   1   0      941.07     1043.56     25.29 o 
   7   1   0      101.37       87.81     14.15 o 
   9   1   0      130.38      141.92     20.29 o 
  11   1   0      363.76      316.84     30.50 o 
  13   1   0      141.77      139.51     50.36 o 
 -12   2   0       12.78      -28.64     65.79 o 
 -10   2   0     2371.22     2353.31     70.13 o 
  -8   2   0     1401.36     1340.79     41.85 o 
  -6   2   0     2588.94     2418.08     41.95 o 
  -4   2   0       66.96       64.77     15.30 o 
  -2   2   0     9979.84     9785.43    106.86 o 
   0   2   0      401.37      370.85     16.03 o 
   2   2   0     9788.96     9971.42     96.21 o 
   4   2   0       62.90       42.85     12.66 o 
   6   2   0     2560.43     2503.61     40.27 o 
   8   2   0     1433.23     1481.12     41.66 o 
  10   2   0     2372.14     2337.34     59.74 o 
  12   2   0        9.28       30.70     37.56 o 
 -13   3   0      217.27      239.11    109.65 o 
 -11   3   0     1273.92     1416.23    105.23 o 
  -9   3   0      345.75      333.54     27.32 o 
  -7   3   0      580.21      558.97     24.65 o 
  -5   3   0     2060.72     2054.98     33.04 o 
  -3   3   0     5652.67     5744.65    102.69 o 
  -1   3   0    66288.63    64342.43    340.65 o 
   1   3   0    66733.45    65021.31    487.83 o 
   3   3   0     5574.07     5714.50     82.41 o 
   5   3   0     2097.91     2126.68     41.51 o 
   7   3   0      588.38      560.17     24.54 o 
   9   3   0      320.53      291.33     22.93 o 
  11   3   0     1274.11     1303.93     55.81 o 
  13   3   0      222.67      216.33     64.47 o 
 -12   4   0      111.97       62.54    108.37 o 
 -10   4   0      401.62      331.78     67.67 o 
  -8   4   0      564.72      537.53     25.82 o 
  -6   4   0      177.72      193.07     14.94 o 
  -4   4   0     1872.12     1926.63     36.89 o 
  -2   4   0      683.12      696.37     22.40 o 
   0   4   0        6.65       10.23     12.50 o 
   2   4   0      670.50      674.20     21.48 o 
   4   4   0     1854.62     1943.10     56.19 o 
   6   4   0      183.46      200.67     19.09 o 
   8   4   0      570.71      571.06     29.36 o 
  10   4   0      404.81      368.41     42.96 o 
  12   4   0      111.27       84.01     44.20 o 
 -11   5   0      640.36      452.80     77.12 o 
  -9   5   0     1049.61      978.13     42.06 o 
  -7   5   0     3909.14     3942.15     66.44 o 
  -5   5   0     1917.69     1893.69     40.57 o 
  -3   5   0     5922.77     6190.67     81.60 o 
  -1   5   0     1183.84     1199.04     28.49 o 
   1   5   0     1118.79     1143.05     30.71 o 
   3   5   0     5827.59     6074.44    107.97 o 
   5   5   0     1893.67     1892.28     39.93 o 
   7   5   0     3905.89     4006.98     90.91 o 
   9   5   0     1040.03     1046.45     60.28 o 
  11   5   0      670.68      651.28     56.69 o 
  13   5   0      321.36      302.29     65.85 o 
 -10   6   0       64.71       83.99     57.71 o 
  -8   6   0       82.15       64.93     27.35 o 
  -6   6   0      495.06      478.74     25.00 o 
  -4   6   0     1764.50     1770.23     46.65 o 
  -2   6   0     4020.89     4231.60     54.61 o 
   0   6   0      764.52      776.11     21.06 o 
   2   6   0     4035.43     4186.61     43.97 o 
   4   6   0     1756.41     1816.11     44.82 o 
   6   6   0      492.69      479.37     29.56 o 
   8   6   0       86.69       68.31     23.32 o 
  10   6   0       62.20       67.82     39.01 o 
  12   6   0      249.94      231.99     57.69 o 
 -11   7   0      304.27      211.44     76.64 o 
  -9   7   0      170.39      234.58     59.65 o 
  -7   7   0      311.86      328.00     30.72 o 
  -5   7   0      554.67      546.22     31.81 o 
  -3   7   0      632.58      610.20     31.80 o 
  -1   7   0      225.73      210.20     16.93 o 
   1   7   0      214.14      191.60     14.35 o 
   3   7   0      638.54      643.04     27.21 o 
   5   7   0      567.92      525.42     27.54 o 
   7   7   0      319.02      293.45     27.27 o 
   9   7   0      166.85      164.02     37.35 o 
  11   7   0      318.53      276.79     48.63 o 
 -10   8   0      206.95      217.79     66.95 o 
  -8   8   0      358.54      322.29     60.05 o 
  -6   8   0      811.31      800.19     42.98 o 
  -4   8   0     3690.03     3582.48     92.04 o 
  -2   8   0     1264.12     1301.58     44.47 o 
   0   8   0        3.81        7.10     14.99 o 
   2   8   0     1269.75     1324.02     36.90 o 
   4   8   0     3692.94     3603.88     66.45 o 
   6   8   0      789.69      789.93     36.61 o 
   8   8   0      352.05      293.04     43.34 o 
  10   8   0      215.26      149.04     47.20 o 
  -9   9   0       32.66       53.31     62.17 o 
  -7   9   0      132.46       85.37     34.59 o 
  -5   9   0        6.38      -11.18     28.39 o 
  -3   9   0     2409.47     2341.71     73.65 o 
  -1   9   0      437.21      374.30     27.03 o 
   1   9   0      439.40      420.68     22.39 o 
   3   9   0     2411.45     2348.10     37.52 o 
   5   9   0        5.97       12.10     31.30 o 
   7   9   0      131.60       86.64     37.53 o 
   9   9   0       32.10       29.03     45.41 o 
  -8  10   0      118.94       62.09     54.89 o 
  -6  10   0      334.24      379.96     43.09 o 
  -4  10   0      262.29      255.69     36.71 o 
  -2  10   0      436.70      472.43     39.96 o 
   0  10   0        0.19      -10.95     17.25 o 
   2  10   0      439.27      444.03     34.09 o 
   4  10   0      274.20      277.43     47.60 o 
   6  10   0      335.38      333.80     44.67 o 
   8  10   0      109.95       65.84     44.62 o 
  -7  11   0       59.99      117.42     55.43 o 
  -5  11   0      327.03      294.27     39.64 o 
  -3  11   0       98.72      106.00     45.50 o 
  -1  11   0      612.42      519.08     58.70 o 
   1  11   0      605.89      640.50     61.73 o 
   3  11   0       98.72      138.87     49.68 o 
   5  11   0      335.98      302.21     53.40 o 
   7  11   0       56.45       44.17     49.95 o 
  -6  12   0       74.44       80.80    106.81 o 
  -4  12   0      375.85      306.00     49.72 o 
  -2  12   0      162.37      138.84     49.36 o 
   0  12   0      806.49      810.16     90.34 o 
   2  12   0      165.20      188.71     46.64 o 
   4  12   0      387.83      320.98     58.86 o 
   6  12   0       73.65       36.34    101.49 o 
  -3  13   0      117.30      118.87     69.62 o 
  -1  13   0      153.44      197.30     68.93 o 
   1  13   0      146.65      200.63     77.39 o 
   3  13   0      119.61      205.35    103.47 o 
   5  13   0      174.38      119.02    121.29 o 
 -13   1   1      135.33      122.04     67.84 o 
 -11   1   1       72.30       58.53     59.21 o 
  -9   1   1     5775.79     5878.57     99.29 o 
  -7   1   1      656.20      595.06     28.76 o 
  -5   1   1     2437.37     2403.69     38.84 o 
  -3   1   1     2813.41     2787.53     50.87 o 
  -1   1   1     4380.94     4212.47     27.14 o 
   1   1   1    14133.29    13361.36     86.42 o 
   3   1   1     6197.90     5884.60     47.84 o 
   5   1   1     1708.20     1721.56     33.31 o 
   7   1   1     1007.70      949.97     29.56 o 
   9   1   1      544.29      571.33     26.94 o 
  11   1   1      464.95      489.08     42.24 o 
  13   1   1      113.87      166.26     83.91 o 
 -12   2   1       60.04       51.75     65.92 o 
 -10   2   1     1575.35     1653.93     76.56 o 
  -8   2   1     1561.76     1458.08     76.82 o 
  -6   2   1     1114.46     1097.50     27.78 o 
  -4   2   1     2164.59     2143.79     26.81 o 
  -2   2   1     5846.41     5846.53     60.72 o 
   0   2   1     3317.37     3344.45     33.23 o 
   2   2   1    14048.34    13953.12     88.96 o 
   4   2   1       63.03       80.45     14.22 o 
   6   2   1     1377.14     1392.78     31.99 o 
   8   2   1      530.85      536.94     26.86 o 
  10   2   1      616.61      592.16     37.48 o 
  12   2   1       86.62       49.36     38.93 o 
 -13   3   1      178.75      168.73     99.19 o 
 -11   3   1     1053.46     1206.74    163.61 o 
  -9   3   1      549.36      409.04     55.81 o 
  -7   3   1      449.17      436.59     24.05 o 
  -5   3   1      150.69      160.82     12.50 o 
  -3   3   1     1831.50     1832.38     28.41 o 
  -1   3   1     9260.85     9208.01     65.66 o 
   1   3   1    44997.08    44028.25    168.71 o 
   3   3   1     1308.98     1455.65     33.63 o 
   5   3   1      697.45      718.75     27.49 o 
   7   3   1      574.77      585.86     28.34 o 
   9   3   1      603.76      513.85     32.77 o 
  11   3   1      709.78      683.28     53.96 o 
  13   3   1      156.13       82.86    100.10 o 
 -12   4   1      503.12      503.14     79.62 o 
 -10   4   1      692.82      736.69     77.69 o 
  -8   4   1     2000.08     1872.03     87.56 o 
  -6   4   1      569.63      557.47     18.08 o 
  -4   4   1     1348.58     1310.09     27.04 o 
  -2   4   1     4938.93     4870.90     46.05 o 
   0   4   1     2171.29     2253.22     33.42 o 
   2   4   1     5301.51     5252.26     81.04 o 
   4   4   1     3264.93     3376.87     59.02 o 
   6   4   1      798.07      803.72     31.54 o 
   8   4   1      255.99      243.39     32.31 o 
  10   4   1       48.85       72.84     36.08 o 
  12   4   1      182.54      150.54     46.29 o 
 -11   5   1      432.18      443.94     60.73 o 
  -9   5   1       17.00       12.14     11.18 o 
  -7   5   1      622.06      558.66     27.42 o 
  -5   5   1       21.05       20.01     13.90 o 
  -3   5   1     1292.35     1372.78     31.86 o 
  -1   5   1       99.97      103.78     13.39 o 
   1   5   1      952.99     1032.27     24.21 o 
   3   5   1    10678.26    11507.22    120.98 o 
   5   5   1      192.24      204.49     19.44 o 
   7   5   1       95.53       59.07     21.93 o 
   9   5   1      415.16      328.00     43.55 o 
  11   5   1       95.37       53.31     42.64 o 
 -12   6   1     1269.59     1191.36    152.69 o 
 -10   6   1      100.06      133.03     57.37 o 
  -8   6   1       29.09       42.92     31.04 o 
  -6   6   1     1067.33     1066.87     37.66 o 
  -4   6   1      918.96      973.10     30.67 o 
  -2   6   1     7583.72     7888.93     62.53 o 
   0   6   1     2662.26     2637.30     53.12 o 
   2   6   1    15479.72    16113.51    106.75 o 
   4   6   1      314.40      355.53     28.47 o 
   6   6   1      607.68      620.93     33.45 o 
   8   6   1      268.52      264.36     35.26 o 
  10   6   1      217.70      199.61     41.68 o 
  12   6   1      790.81      724.53     69.09 o 
 -11   7   1       48.38        7.12     73.75 o 
  -9   7   1       94.97      107.09     55.08 o 
  -7   7   1      482.96      475.62     32.08 o 
  -5   7   1      958.07      969.73     37.34 o 
  -3   7   1      519.14      548.45     25.09 o 
  -1   7   1     1254.55     1258.23     26.81 o 
   1   7   1      192.65      165.30     17.16 o 
   3   7   1     1119.44     1131.52     35.99 o 
   5   7   1      359.36      361.51     25.91 o 
   7   7   1      349.55      327.93     29.08 o 
   9   7   1      165.44      174.47     39.72 o 
  11   7   1       49.25       21.71     51.30 o 
 -10   8   1       71.52       13.43     69.63 o 
  -8   8   1       44.66       13.73     52.23 o 
  -6   8   1     1096.19     1104.47     40.17 o 
  -4   8   1      158.41      138.32     24.23 o 
  -2   8   1        7.67       13.92     17.48 o 
   0   8   1      172.42      156.31     17.20 o 
   2   8   1      398.15      439.49     27.52 o 
   4   8   1     4054.99     4132.91     95.09 o 
   6   8   1       58.47       46.63     24.74 o 
   8   8   1     1048.20     1006.24     64.74 o 
  10   8   1       39.13      -12.02     48.99 o 
  -9   9   1       12.74       38.83     53.99 o 
  -7   9   1      255.64      266.41     36.33 o 
  -5   9   1     1447.22     1488.38     49.43 o 
  -3   9   1     1828.16     1953.82     60.09 o 
  -1   9   1       25.07       15.59     20.12 o 
   1   9   1     2181.94     2131.28     46.66 o 
   3   9   1      928.09      836.55     36.59 o 
   5   9   1      879.75      847.16     55.52 o 
   7   9   1      312.22      339.50     46.00 o 
   9   9   1      100.39      122.42     48.92 o 
  -8  10   1       28.36       32.24     53.13 o 
  -6  10   1      196.71      264.76     38.96 o 
  -4  10   1      182.13      136.07     34.37 o 
  -2  10   1       48.54       32.62     25.90 o 
   0  10   1      143.14      134.54     20.58 o 
   2  10   1      104.41      111.18     21.19 o 
   4  10   1       21.64       43.27     34.28 o 
   6  10   1      380.95      395.87     47.30 o 
   8  10   1       49.84      -24.01     47.12 o 
  -7  11   1      170.74      213.43     65.73 o 
  -5  11   1      600.55      556.83     50.52 o 
  -3  11   1      151.53      169.60     35.58 o 
  -1  11   1      175.83      136.38     45.84 o 
   1  11   1       88.62       88.82     45.48 o 
   3  11   1      219.48      239.39     42.65 o 
   5  11   1     2787.63     2727.62    127.11 o 
   7  11   1      319.46      267.74     69.03 o 
  -6  12   1      339.11      239.51    102.72 o 
  -4  12   1       60.67      100.11     49.59 o 
  -2  12   1       36.29       54.33     47.58 o 
   0  12   1      353.94      364.49     59.22 o 
   2  12   1      109.83       78.55     43.61 o 
   4  12   1      861.94      763.69     75.67 o 
   6  12   1       31.04       58.05    106.09 o 
  -3  13   1      303.84      255.03     66.45 o 
  -1  13   1       45.05       49.73     52.96 o 
   1  13   1      131.68      124.85     52.99 o 
   3  13   1      101.92      146.31    107.16 o 
 -12   0   2       96.17       25.00     91.47 o 
 -10   0   2     3103.48     3319.79    198.07 o 
  -8   0   2     1625.33     1683.47     83.47 o 
  -6   0   2     1132.02     1151.67     62.68 o 
  -4   0   2      173.96      184.91     31.17 o 
  -2   0   2     2130.50     1981.15     33.23 o 
   0   0   2     9046.06     8568.96     64.64 o 
   2   0   2     5076.71     4668.23    100.63 o 
   4   0   2     2074.03     2317.12     49.28 o 
   6   0   2       58.38       61.15     17.78 o 
   8   0   2      597.82      644.92     48.10 o 
  10   0   2      426.20      342.22     39.76 o 
  12   0   2      367.44      443.68    104.71 o 
 -13   1   2       53.99       25.74     69.72 o 
 -11   1   2      167.22      196.59     64.07 o 
  -9   1   2      368.91      344.96     43.49 o 
  -7   1   2      415.27      387.64     38.45 o 
  -5   1   2      371.86      403.21     28.73 o 
  -3   1   2      190.63      204.59     18.70 o 
  -1   1   2     1734.87     1623.48     21.75 o 
   1   1   2     9447.50     9311.98    105.21 o 
   3   1   2      132.01      160.68     20.38 o 
   5   1   2     7146.91     7734.61     85.68 o 
   7   1   2      320.39      292.67     18.69 o 
   9   1   2       35.56       15.90     15.79 o 
  11   1   2      308.66      265.12     36.22 o 
 -12   2   2       95.53       98.49     81.53 o 
 -10   2   2        8.23      -18.49     36.94 o 
  -8   2   2     2019.31     2157.09    102.92 o 
  -6   2   2      342.85      323.45     31.40 o 
  -4   2   2       44.23       48.34     18.67 o 
  -2   2   2      886.03      863.85     13.03 o 
   0   2   2     3112.97     2966.77     38.34 o 
   2   2   2     6637.24     6633.92     77.03 o 
   4   2   2     3314.50     3489.10     49.54 o 
   6   2   2     1957.51     2111.67     44.99 o 
   8   2   2      127.27      100.21     21.81 o 
  10   2   2       18.35       39.05     22.88 o 
  12   2   2      234.96      272.77     47.15 o 
 -13   3   2      170.96      142.70     76.82 o 
 -11   3   2     1018.42     1030.38     93.34 o 
  -9   3   2      437.64      434.51     61.32 o 
  -7   3   2      644.47      651.52     35.49 o 
  -5   3   2     1073.06     1146.30     35.61 o 
  -3   3   2      965.32      898.40     16.03 o 
  -1   3   2     2887.94     2849.47     26.75 o 
   1   3   2     1357.12     1404.26     26.78 o 
   3   3   2      321.43      353.98     20.76 o 
   5   3   2      531.86      574.12     25.64 o 
   7   3   2      739.96      756.05     35.90 o 
   9   3   2      259.17      206.88     29.50 o 
  11   3   2       82.22       88.14     48.71 o 
 -12   4   2       20.33       -0.59     64.06 o 
 -10   4   2      148.90       65.49     47.83 o 
  -8   4   2     1130.93     1091.20     48.14 o 
  -6   4   2      867.90      909.57     30.41 o 
  -4   4   2       69.21       62.95      8.88 o 
  -2   4   2      163.19      155.35     12.70 o 
   0   4   2     1157.62     1137.22     18.29 o 
   2   4   2     2056.92     2126.70     31.74 o 
   4   4   2     1737.40     1925.28     48.78 o 
   6   4   2      688.73      750.20     36.95 o 
   8   4   2      366.77      304.79     30.88 o 
  10   4   2       40.44       37.16     42.99 o 
  12   4   2       88.94      100.53     86.92 o 
 -13   5   2       38.33       27.64    110.38 o 
 -11   5   2      107.20      155.51     46.87 o 
  -9   5   2      646.11      668.73     34.96 o 
  -7   5   2      779.65      626.55     48.35 o 
  -5   5   2      399.62      369.46     15.67 o 
  -3   5   2     1053.10     1047.81     24.79 o 
  -1   5   2       11.40       13.07     12.55 o 
   1   5   2      863.42      836.54     21.17 o 
   3   5   2      628.36      660.71     27.45 o 
   5   5   2      914.81      936.47     36.17 o 
   7   5   2       38.22       32.40     27.22 o 
   9   5   2      128.17      120.98     37.65 o 
  11   5   2      395.63      359.18     49.31 o 
 -12   6   2      208.54      161.39     72.50 o 
 -10   6   2       14.33       30.26     55.55 o 
  -8   6   2      486.74      465.06    139.63 o 
  -6   6   2      570.09      578.45     23.66 o 
  -4   6   2      782.32      768.02     24.17 o 
  -2   6   2      474.27      476.87     19.77 o 
   0   6   2       37.87       35.30     13.33 o 
   2   6   2      312.74      319.58     15.91 o 
   4   6   2      149.42      160.96     24.56 o 
   6   6   2      452.78      456.51     38.52 o 
   8   6   2      796.95      771.75     55.72 o 
  10   6   2       67.04       75.00     41.49 o 
 -11   7   2       74.37       60.31     72.57 o 
  -9   7   2      767.00      730.44    102.72 o 
  -7   7   2      628.50      633.06     22.81 o 
  -5   7   2      308.75      288.14     24.17 o 
  -3   7   2       94.37      104.75     17.16 o 
  -1   7   2      505.87      486.33     19.37 o 
   1   7   2      235.97      244.81     17.46 o 
   3   7   2     3218.42     3296.20     63.84 o 
   5   7   2       44.76       47.33     21.09 o 
   7   7   2      395.61      321.32     34.47 o 
   9   7   2      118.75      180.27     59.61 o 
  11   7   2       66.52      108.80     65.57 o 
 -10   8   2      471.69      566.43     72.88 o 
  -8   8   2      226.89      160.50     53.01 o 
  -6   8   2      322.30      293.81     23.35 o 
  -4   8   2      448.54      426.25     29.54 o 
  -2   8   2      415.40      422.77     25.16 o 
   0   8   2      631.53      596.47     27.92 o 
   2   8   2       82.25       66.28     18.30 o 
   4   8   2      608.04      616.42     36.02 o 
   6   8   2      220.88      196.30     32.58 o 
   8   8   2       30.85        8.68     38.79 o 
  10   8   2      106.63      165.03     53.53 o 
  -9   9   2       53.63      -13.59     90.41 o 
  -7   9   2      285.25      270.24     36.30 o 
  -5   9   2      451.45      494.81     41.67 o 
  -3   9   2       18.87        6.73     23.81 o 
  -1   9   2       87.34      100.98     19.97 o 
   1   9   2      145.51      155.33     21.00 o 
   3   9   2      986.48      964.68     40.85 o 
   5   9   2       35.41       28.65     34.24 o 
   7   9   2       83.07       58.10     41.43 o 
   9   9   2       23.10       74.83     48.94 o 
 -10  10   2      258.67      352.79    122.53 o 
  -8  10   2      176.09      154.29     52.51 o 
  -6  10   2       50.93       61.99     34.36 o 
  -4  10   2      483.01      500.50     44.35 o 
  -2  10   2      416.64      451.13     42.90 o 
   0  10   2      263.13      302.62     24.89 o 
   2  10   2      649.55      700.59     41.24 o 
   4  10   2      711.86      651.92     51.12 o 
   6  10   2      191.63      166.40     42.57 o 
   8  10   2      234.64      180.15     72.59 o 
  -9  11   2      518.89      464.70    123.02 o 
  -7  11   2       43.09       50.85     53.39 o 
  -5  11   2      192.24      158.41     32.58 o 
  -3  11   2      226.27      231.21     33.66 o 
  -1  11   2       10.16      -11.82     30.63 o 
   1  11   2       98.14      124.91     39.50 o 
   3  11   2      208.69      202.53     45.36 o 
   5  11   2      398.89      300.96     45.42 o 
   7  11   2      112.55       42.05     69.44 o 
  -6  12   2      193.26      195.80    105.59 o 
  -4  12   2      446.22      472.73     49.24 o 
  -2  12   2      191.98      200.26     42.48 o 
   0  12   2      113.58       96.76     40.48 o 
   2  12   2       63.11       48.75     41.98 o 
   4  12   2      340.57      280.75     61.74 o 
   6  12   2      340.00      280.13    119.68 o 
  -5  13   2      204.16      274.53    111.23 o 
  -3  13   2      129.56       85.97     53.70 o 
  -1  13   2      121.76      240.23     58.04 o 
   1  13   2      109.84        5.89     50.84 o 
   3  13   2       70.47      -23.87    106.42 o 
 -13   1   3      281.52      192.70     71.77 o 
 -11   1   3      484.78      486.33     74.80 o 
  -9   1   3      838.65      866.87     57.55 o 
  -7   1   3      405.63      372.22     37.21 o 
  -5   1   3     6283.58     6500.88     85.18 o 
  -3   1   3      893.84      836.91     23.56 o 
  -1   1   3     3145.44     2939.68     35.93 o 
   1   1   3      789.45      781.07     19.35 o 
   3   1   3     1160.07     1125.71     35.89 o 
   5   1   3      663.28      737.85     33.72 o 
   7   1   3      645.57      599.07     31.38 o 
   9   1   3      441.07      393.25     21.13 o 
  11   1   3      306.77      330.28     40.53 o 
 -14   2   3      134.94      137.97    117.72 o 
 -12   2   3      224.64      217.40     66.16 o 
 -10   2   3      387.40      386.65     46.51 o 
  -8   2   3      149.05      143.94     51.71 o 
  -6   2   3     1558.92     1590.61     65.07 o 
  -4   2   3     4094.57     4061.41     68.52 o 
  -2   2   3     2005.35     2019.26     21.55 o 
   0   2   3      724.75      732.85     18.03 o 
   2   2   3      159.92      134.92     13.90 o 
   4   2   3       17.21       19.20     17.80 o 
   6   2   3     2072.05     2245.73     53.63 o 
   8   2   3      547.59      524.60     26.87 o 
  10   2   3        0.59      -22.41     36.73 o 
  12   2   3      166.00      157.01     68.35 o 
 -13   3   3       39.36       74.93     69.37 o 
 -11   3   3      493.02      404.24     70.97 o 
  -9   3   3      384.81      314.32     57.45 o 
  -7   3   3     1299.90     1380.87     47.45 o 
  -5   3   3      486.98      543.98     25.92 o 
  -3   3   3      955.65      962.50     15.79 o 
  -1   3   3       28.06       30.58     10.30 o 
   1   3   3     1407.13     1414.24     29.31 o 
   3   3   3     1748.05     2010.26     40.70 o 
   5   3   3     1282.75     1368.04     46.11 o 
   7   3   3       39.80       40.72     24.03 o 
   9   3   3       10.50       11.34     19.80 o 
  11   3   3       23.15       26.85     56.06 o 
 -12   4   3     1592.25     1984.66    125.33 o 
 -10   4   3      541.56      542.20     44.89 o 
  -8   4   3     1782.44     1751.14     59.56 o 
  -6   4   3       34.75       24.20     15.61 o 
  -4   4   3      671.67      717.24     15.42 o 
  -2   4   3     3134.73     3033.25     31.56 o 
   0   4   3      917.25      917.49     21.06 o 
   2   4   3     2871.53     2965.41     61.27 o 
   4   4   3      396.12      444.45     30.13 o 
   6   4   3      588.04      568.33     33.91 o 
   8   4   3      112.21       64.01     28.69 o 
  10   4   3       82.24      117.40     36.88 o 
  12   4   3      403.58      430.99     96.42 o 
 -13   5   3      169.73      112.39    105.90 o 
 -11   5   3      101.11      154.12     59.33 o 
  -9   5   3      139.28      140.99     22.90 o 
  -7   5   3     1959.83     2009.64     60.42 o 
  -5   5   3       55.80       47.82      8.26 o 
  -3   5   3     1019.85     1026.01     22.80 o 
  -1   5   3      197.35      205.76     14.67 o 
   1   5   3      146.47      183.28     14.07 o 
   3   5   3       92.09       78.38     19.29 o 
   5   5   3       65.12       55.28     21.10 o 
   7   5   3      482.50      491.43     60.98 o 
   9   5   3       35.06        0.53     45.07 o 
  11   5   3       27.70        0.18     46.72 o 
 -12   6   3      225.73      238.50     59.39 o 
 -10   6   3      214.32      258.80     47.30 o 
  -8   6   3     1829.44     1858.75    151.32 o 
  -6   6   3      235.67      226.34     14.19 o 
  -4   6   3      511.38      498.74     18.36 o 
  -2   6   3      485.49      492.00     17.97 o 
   0   6   3      173.35      164.50     11.69 o 
   2   6   3     1638.16     1734.18     30.91 o 
   4   6   3      449.82      453.93     27.90 o 
   6   6   3      969.20      975.18     45.85 o 
   8   6   3      151.18      178.17     38.96 o 
  10   6   3       78.11       44.85     46.06 o 
 -11   7   3      473.14      496.72     78.57 o 
  -9   7   3      331.56      238.65    130.17 o 
  -7   7   3      464.03      447.00     16.46 o 
  -5   7   3      320.25      342.45     22.32 o 
  -3   7   3       54.26       46.42     14.61 o 
  -1   7   3      648.10      638.97     21.04 o 
   1   7   3      757.26      765.23     22.42 o 
   3   7   3      393.47      399.87     20.03 o 
   5   7   3      195.09      187.42     30.12 o 
   7   7   3      165.19      172.44     45.15 o 
   9   7   3       27.34       14.25     43.75 o 
 -10   8   3       67.40       43.53     61.08 o 
  -8   8   3      521.89      469.76     63.07 o 
  -6   8   3      380.66      418.40     22.48 o 
  -4   8   3      153.39      130.45     20.26 o 
  -2   8   3      278.19      278.16     20.25 o 
   0   8   3      124.53      128.23     20.96 o 
   2   8   3        4.52        4.17     15.92 o 
   4   8   3       51.15       81.57     23.93 o 
   6   8   3      123.25       80.73     36.10 o 
   8   8   3      293.09      229.34     42.67 o 
  10   8   3       51.30       77.65     77.68 o 
  -9   9   3       96.65      121.94     62.16 o 
  -7   9   3     1110.61     1162.44     62.06 o 
  -5   9   3       62.08       75.49     20.73 o 
  -3   9   3      906.46      910.34     37.40 o 
  -1   9   3      403.25      423.39     24.93 o 
   1   9   3      114.94      104.31     22.98 o 
   3   9   3      326.73      335.44     32.61 o 
   5   9   3      243.73      236.60     39.81 o 
   7   9   3      218.42      169.52     48.94 o 
   9   9   3      329.53      243.47     72.05 o 
 -10  10   3       16.55      -56.99     99.55 o 
  -8  10   3       85.03       78.20     52.02 o 
  -6  10   3      153.61      167.83     34.35 o 
  -4  10   3      427.25      377.49     35.49 o 
  -2  10   3       12.67        6.03     27.25 o 
   0  10   3       22.05       16.80     23.89 o 
   2  10   3      110.79       96.54     38.92 o 
   4  10   3      232.26      179.89     36.06 o 
   6  10   3       22.17       43.08     44.02 o 
   8  10   3       11.20      -62.37     74.69 o 
  -9  11   3       43.14      -74.68     86.09 o 
  -7  11   3      128.83      139.65     53.48 o 
  -5  11   3      203.46      186.02     31.40 o 
  -3  11   3      245.04      235.44     34.90 o 
  -1  11   3      474.00      491.65     41.15 o 
   1  11   3       33.14       52.09     38.27 o 
   3  11   3      219.30      278.06     50.55 o 
   5  11   3      106.81       89.59     42.00 o 
   7  11   3       26.49       14.66     78.01 o 
  -6  12   3      322.16      526.59    109.54 o 
  -4  12   3      284.25      372.21     44.04 o 
  -2  12   3      115.57      129.17     43.75 o 
   0  12   3      176.11      195.04     45.44 o 
   2  12   3       95.57       70.64     40.33 o 
   4  12   3       70.20      117.14     62.31 o 
  -5  13   3      226.47      252.05    115.88 o 
  -3  13   3      188.93      274.48     55.37 o 
  -1  13   3       73.43       61.00     54.32 o 
   1  13   3       33.31       40.43     52.51 o 
   3  13   3       82.12       56.75    101.93 o 
 -14   0   4     1761.13     2082.33    194.65 o 
 -12   0   4      362.37      205.99     95.30 o 
 -10   0   4     6030.67     6052.35    258.38 o 
  -8   0   4      878.39      923.61     69.47 o 
  -6   0   4     9208.82    10078.94    164.99 o 
  -4   0   4     4830.64     5144.97    116.48 o 
  -2   0   4     5940.32     5615.42     62.65 o 
   0   0   4      812.96      711.01     34.49 o 
   2   0   4     7987.56     7838.18    107.02 o 
   4   0   4     3678.71     3964.43    111.53 o 
   6   0   4     1577.29     1569.06     67.00 o 
   8   0   4      885.09      801.77     70.23 o 
  10   0   4      389.22      346.06     56.48 o 
 -13   1   4       72.49       44.23     64.91 o 
 -11   1   4      758.85      733.63     80.87 o 
  -9   1   4     1976.64     1917.31     78.35 o 
  -7   1   4      470.41      477.33     42.46 o 
  -5   1   4     3346.33     3793.64     67.53 o 
  -3   1   4      393.64      390.16     16.53 o 
  -1   1   4     3851.16     3614.82     32.36 o 
   1   1   4     5865.90     5973.79    110.85 o 
   3   1   4      608.68      629.14     32.19 o 
   5   1   4      544.73      556.42     28.31 o 
   7   1   4       16.17        0.89     24.01 o 
   9   1   4       10.08       16.58     31.95 o 
  11   1   4       14.85      -12.74     42.64 o 
 -14   2   4      241.01      257.62    108.50 o 
 -12   2   4      277.40      268.11     79.46 o 
 -10   2   4     1160.70     1271.69     68.89 o 
  -8   2   4      107.08       89.75     42.68 o 
  -6   2   4     2483.70     2511.73     60.39 o 
  -4   2   4     4071.24     4151.91     48.76 o 
  -2   2   4     2484.42     2360.31     27.44 o 
   0   2   4     9485.68     9331.43     78.20 o 
   2   2   4      696.76      684.17     21.81 o 
   4   2   4     1763.20     1753.54     38.49 o 
   6   2   4      292.78      279.20     28.82 o 
   8   2   4      836.05      735.12     57.35 o 
  10   2   4      275.80      266.31     38.16 o 
  12   2   4       72.35       99.92    102.32 o 
 -13   3   4      925.43      822.77    102.54 o 
 -11   3   4      460.88      464.24     72.08 o 
  -9   3   4     2553.11     2626.84    116.05 o 
  -7   3   4     3296.55     3362.28     71.86 o 
  -5   3   4      516.29      599.66     27.27 o 
  -3   3   4     5592.46     5653.80     40.11 o 
  -1   3   4     1692.86     1640.76     24.09 o 
   1   3   4     1957.84     1956.28     42.17 o 
   3   3   4     2312.90     2362.54     42.42 o 
   5   3   4      316.42      318.63     19.36 o 
   7   3   4     1108.75     1011.19     36.19 o 
   9   3   4       92.46      110.59     37.36 o 
  11   3   4      252.96      275.05     55.83 o 
 -14   4   4      208.86      192.86    120.03 o 
 -12   4   4      333.93      308.37     61.97 o 
 -10   4   4      231.04      210.46     55.37 o 
  -8   4   4     1062.33     1033.78     70.53 o 
  -6   4   4     1488.97     1622.89     37.56 o 
  -4   4   4     2241.05     2347.09     25.63 o 
  -2   4   4      953.85      946.34     19.76 o 
   0   4   4      339.99      343.82     16.48 o 
   2   4   4      431.72      434.35     21.14 o 
   4   4   4       45.00       42.60     15.72 o 
   6   4   4      145.10      178.92     29.22 o 
   8   4   4       96.04       77.95     42.24 o 
  10   4   4       61.35       99.63     43.29 o 
 -13   5   4      267.04      307.24     75.51 o 
 -11   5   4     1174.29     1318.67    118.36 o 
  -9   5   4      134.77      143.59     28.53 o 
  -7   5   4     1530.53     1544.05     45.67 o 
  -5   5   4     1488.52     1474.27     21.19 o 
  -3   5   4     5628.89     5753.60     46.01 o 
  -1   5   4     1846.37     1833.73     22.62 o 
   1   5   4     1141.04     1107.72     28.72 o 
   3   5   4     1100.75     1087.82     37.33 o 
   5   5   4      390.77      384.67     35.57 o 
   7   5   4     1676.81     1694.70    103.52 o 
   9   5   4      563.92      564.36     72.92 o 
  11   5   4      220.02      175.31    112.47 o 
 -12   6   4      542.51      576.47     62.46 o 
 -10   6   4       72.93       77.98     38.97 o 
  -8   6   4       66.04       66.78     15.29 o 
  -6   6   4      405.92      403.19     15.45 o 
  -4   6   4       65.31       65.91     12.27 o 
  -2   6   4     4823.34     4927.32     47.17 o 
   0   6   4       51.80       53.95     10.50 o 
   2   6   4       37.90       32.95     13.73 o 
   4   6   4       32.15       24.20     18.71 o 
   6   6   4      420.66      399.55     49.53 o 
   8   6   4       44.74       54.01     47.47 o 
  10   6   4      116.98       40.87     56.90 o 
 -11   7   4      285.56      372.17     71.68 o 
  -9   7   4      196.66      206.88     57.94 o 
  -7   7   4      374.30      375.79     14.66 o 
  -5   7   4      578.74      586.76     25.72 o 
  -3   7   4     1305.14     1289.64     31.73 o 
  -1   7   4      469.50      456.54     20.98 o 
   1   7   4      688.23      659.41     26.11 o 
   3   7   4      961.89      944.29     35.40 o 
   5   7   4      475.91      441.32     32.96 o 
   7   7   4      112.25       78.25     37.03 o 
   9   7   4       34.88       20.17     46.03 o 
 -10   8   4      387.73      337.41     68.19 o 
  -8   8   4      954.72      911.72    140.71 o 
  -6   8   4      923.18      945.10     35.35 o 
  -4   8   4      137.86      114.37     19.97 o 
  -2   8   4      359.92      375.97     22.00 o 
   0   8   4      792.54      799.44     33.52 o 
   2   8   4      222.10      196.65     20.57 o 
   4   8   4      972.92     1004.72     44.03 o 
   6   8   4       73.25       80.03     38.04 o 
   8   8   4      576.88      573.06     56.79 o 
 -11   9   4      229.30      176.94    124.21 o 
  -9   9   4      222.11      172.83     63.81 o 
  -7   9   4      359.38      327.79     50.87 o 
  -5   9   4      157.72      178.14     24.51 o 
  -3   9   4      373.26      375.91     26.24 o 
  -1   9   4      755.11      735.72     34.21 o 
   1   9   4       63.81       59.39     24.80 o 
   3   9   4       12.53       13.45     25.55 o 
   5   9   4      292.91      285.59     44.90 o 
   7   9   4       91.77       69.16     44.41 o 
   9   9   4       34.61       40.49    117.28 o 
 -10  10   4      330.81      350.03    176.06 o 
  -8  10   4      197.70      167.35     50.74 o 
  -6  10   4       79.32      119.59     32.19 o 
  -4  10   4      277.10      305.03     32.29 o 
  -2  10   4      179.69      172.07     28.72 o 
   0  10   4      655.59      662.92     44.38 o 
   2  10   4      955.04      899.04     60.72 o 
   4  10   4      406.65      422.54     45.24 o 
   6  10   4      184.72      164.43     47.47 o 
   8  10   4       74.97      110.02    108.10 o 
  -9  11   4       35.59       -7.72     88.58 o 
  -7  11   4      148.97      149.59     54.58 o 
  -5  11   4      187.68      200.68     38.81 o 
  -3  11   4       25.86        0.39     29.80 o 
  -1  11   4        5.31       14.96     31.79 o 
   1  11   4        5.11       21.37     41.45 o 
   3  11   4      411.22      411.85     59.04 o 
   5  11   4      157.44      205.20     45.31 o 
   7  11   4       71.30       12.36    107.95 o 
  -6  12   4      433.16      509.67    106.51 o 
  -4  12   4      191.19      222.24     49.88 o 
  -2  12   4      118.75      181.49     47.55 o 
   0  12   4      250.64      207.64     44.64 o 
   2  12   4       40.94       60.62     44.55 o 
   4  12   4       92.20        6.89    101.30 o 
  -5  13   4       51.53       77.98    113.78 o 
  -3  13   4        1.00      103.83     95.88 o 
  -1  13   4       88.41       73.45     56.57 o 
   1  13   4      365.15      346.95     54.34 o 
 -13   1   5      205.43      158.87     62.12 o 
 -11   1   5      409.49      466.75     74.02 o 
  -9   1   5      144.26      119.21     36.30 o 
  -7   1   5     1953.53     2024.92     72.29 o 
  -5   1   5     4068.72     3984.81    111.72 o 
  -3   1   5     2627.55     2428.16     34.27 o 
  -1   1   5     7058.70     7100.68     48.82 o 
   1   1   5     4407.22     4490.33     54.23 o 
   3   1   5     1379.63     1375.43     36.99 o 
   5   1   5      473.61      468.35     29.74 o 
   7   1   5      390.01      357.44     39.47 o 
   9   1   5     1906.80     1853.48     77.54 o 
  11   1   5      120.24      137.27     47.90 o 
 -14   2   5      114.30      147.79    120.04 o 
 -12   2   5      265.14      108.00     63.92 o 
 -10   2   5      605.23      678.81     55.02 o 
  -8   2   5     1792.28     1962.66     95.61 o 
  -6   2   5      721.03      786.68     31.19 o 
  -4   2   5     6989.22     7447.43     90.09 o 
  -2   2   5     3433.45     3389.57     42.43 o 
   0   2   5     3032.72     3052.38     34.87 o 
   2   2   5       16.10       43.01     17.64 o 
   4   2   5     1560.68     1624.52     43.16 o 
   6   2   5      217.19      204.74     36.77 o 
   8   2   5      744.61      703.97     50.53 o 
  10   2   5      573.86      544.53     48.86 o 
 -13   3   5      708.07      720.18     88.16 o 
 -11   3   5      852.34      835.59     86.47 o 
  -9   3   5     2006.51     1956.12    103.46 o 
  -7   3   5     1569.85     1558.90     58.31 o 
  -5   3   5     2133.58     2237.11     40.03 o 
  -3   3   5      644.39      677.42     16.64 o 
  -1   3   5     4614.99     4667.18     44.48 o 
   1   3   5     1122.57     1152.98     27.58 o 
   3   3   5     2487.54     2543.00     45.59 o 
   5   3   5     1542.45     1515.80     38.10 o 
   7   3   5      553.95      499.69     51.60 o 
   9   3   5      268.57      191.12     43.79 o 
  11   3   5       34.45       46.95     94.80 o 
 -14   4   5      123.59       96.59    121.67 o 
 -12   4   5      248.39      186.45     60.13 o 
 -10   4   5      664.92      743.43     71.45 o 
  -8   4   5        1.63       10.10     24.10 o 
  -6   4   5     1139.43     1120.42     31.23 o 
  -4   4   5      314.37      309.40     13.54 o 
  -2   4   5     2056.15     2003.60     27.35 o 
   0   4   5     1687.50     1777.41     31.77 o 
   2   4   5     2635.58     2667.57     46.37 o 
   4   4   5      765.97      766.78     30.83 o 
   6   4   5     1411.10     1387.55     46.43 o 
   8   4   5      119.20      142.41     40.12 o 
  10   4   5      392.61      486.64     74.60 o 
 -13   5   5       57.09       -7.80     71.57 o 
 -11   5   5      376.05      365.97     57.51 o 
  -9   5   5       99.46       72.81     25.64 o 
  -7   5   5     2434.02     2533.58     59.84 o 
  -5   5   5        0.10        6.68      9.01 o 
  -3   5   5      635.20      662.90     15.62 o 
  -1   5   5      742.12      779.33     21.56 o 
   1   5   5        1.60       -0.67     13.33 o 
   3   5   5     1815.65     1831.61     48.17 o 
   5   5   5      248.27      222.86     31.59 o 
   7   5   5      263.52      238.45     58.01 o 
   9   5   5       60.47       31.77     60.38 o 
  11   5   5       41.86       83.72    106.12 o 
 -12   6   5     1799.57     1981.57    126.68 o 
 -10   6   5      228.07      226.81     41.11 o 
  -8   6   5     2826.72     2859.65     65.73 o 
  -6   6   5     1852.49     1887.77     29.54 o 
  -4   6   5      931.62      892.01     23.93 o 
  -2   6   5      565.54      564.24     18.82 o 
   0   6   5     1629.12     1639.19     28.43 o 
   2   6   5     1624.88     1670.37     47.14 o 
   4   6   5     1823.11     1862.29     57.23 o 
   6   6   5     1019.02     1064.76     87.44 o 
   8   6   5      488.57      454.18     59.37 o 
  10   6   5       96.05      127.00     81.23 o 
 -11   7   5      316.09      434.00    100.74 o 
  -9   7   5      310.15      290.55     42.28 o 
  -7   7   5      515.03      477.30     14.30 o 
  -5   7   5      553.68      584.97     25.12 o 
  -3   7   5      167.85      160.14     16.43 o 
  -1   7   5     1205.45     1176.60     31.72 o 
   1   7   5      255.36      242.44     18.19 o 
   3   7   5     1046.42     1007.69     35.54 o 
   5   7   5      778.27      777.87     49.06 o 
   7   7   5       49.87       84.31     40.74 o 
   9   7   5       53.31       78.34     51.08 o 
 -12   8   5      112.86      -46.65    123.90 o 
 -10   8   5      264.87      236.44     71.15 o 
  -8   8   5      147.05      185.81     52.58 o 
  -6   8   5     1112.85     1127.10     37.34 o 
  -4   8   5      906.66      840.91     31.92 o 
  -2   8   5     2754.15     2813.89     49.42 o 
   0   8   5       69.47       67.12     12.07 o 
   2   8   5      982.38      954.07     42.90 o 
   4   8   5      220.22      233.85     38.46 o 
   6   8   5      294.49      232.96     39.36 o 
   8   8   5      129.15      105.64     47.82 o 
 -11   9   5      525.91      413.81    116.49 o 
  -9   9   5      560.92      544.00     73.14 o 
  -7   9   5      193.35      205.77     47.25 o 
  -5   9   5      787.73      824.01     41.75 o 
  -3   9   5        3.70       -3.25     20.88 o 
  -1   9   5     1016.53     1071.10     47.37 o 
   1   9   5       25.81       21.77     17.39 o 
   3   9   5      284.19      259.44     32.18 o 
   5   9   5      729.61      683.19     55.33 o 
   7   9   5      180.60      203.07     49.22 o 
 -10  10   5       94.67       -1.52     82.10 o 
  -8  10   5      219.66      242.94     50.77 o 
  -6  10   5      900.20      951.13     69.46 o 
  -4  10   5       17.05       28.28     27.22 o 
  -2  10   5      134.75      124.86     32.17 o 
   0  10   5      259.18      271.85     42.81 o 
   2  10   5      320.92      271.75     44.94 o 
   4  10   5      432.97      441.13     47.42 o 
   6  10   5       34.26       79.51     49.04 o 
  -9  11   5      371.26      577.22    131.56 o 
  -7  11   5      182.58      155.62     53.28 o 
  -5  11   5     1575.37     1517.55     68.05 o 
  -3  11   5      453.53      511.23     40.05 o 
  -1  11   5      442.40      405.50     40.57 o 
   1  11   5     1256.59     1289.14     73.04 o 
   3  11   5      243.61      253.45     54.91 o 
   5  11   5       92.18      230.82     97.86 o 
  -6  12   5       48.36       38.72    102.26 o 
  -4  12   5      189.32      140.05     48.06 o 
  -2  12   5      225.29      138.60     47.93 o 
   0  12   5      340.85      347.10     50.30 o 
   2  12   5       14.01       -3.66     47.70 o 
  -3  13   5        1.83        3.27     92.82 o 
  -1  13   5       53.06       53.44     57.81 o 
   1  13   5       29.85       45.76     94.48 o 
 -14   0   6      560.67      559.74    121.93 o 
 -12   0   6      172.49      198.50     87.70 o 
 -10   0   6     2666.21     2684.99    177.32 o 
  -8   0   6      521.25      561.44     56.07 o 
  -6   0   6     2145.71     2087.23     56.64 o 
  -4   0   6     3558.20     3791.80     84.32 o 
  -2   0   6     1024.43     1160.95     31.09 o 
   0   0   6    17510.94    17764.46    140.36 o 
   2   0   6     2234.59     2222.04     69.93 o 
   4   0   6     2761.44     2852.33     75.45 o 
   6   0   6     5284.20     5041.25    354.50 o 
   8   0   6      695.86      622.22     73.52 o 
  10   0   6      290.13      331.88     67.72 o 
 -13   1   6      125.02      126.87     70.03 o 
 -11   1   6       38.09       40.30     56.62 o 
  -9   1   6     1046.89     1115.99     63.29 o 
  -7   1   6      253.20      248.62     24.83 o 
  -5   1   6     3562.03     3823.33     64.03 o 
  -3   1   6      483.07      492.24     21.83 o 
  -1   1   6      559.45      596.60     18.88 o 
   1   1   6     1638.12     1770.12     38.94 o 
   3   1   6     1113.87     1078.61     35.65 o 
   5   1   6      845.89      848.41     42.92 o 
   7   1   6      202.75      190.47     36.84 o 
   9   1   6      115.70       60.12     37.87 o 
  11   1   6      118.25       83.32     73.01 o 
 -14   2   6      215.73      381.00    109.74 o 
 -12   2   6      144.39      144.44     60.51 o 
 -10   2   6      440.49      442.86     85.08 o 
  -8   2   6     1011.25     1059.26     57.67 o 
  -6   2   6     1340.52     1400.67     44.55 o 
  -4   2   6     5670.44     5959.72     55.87 o 
  -2   2   6     1439.52     1390.36     32.74 o 
   0   2   6     3464.06     3461.85     48.04 o 
   2   2   6      198.04      193.00     21.06 o 
   4   2   6      326.12      340.28     28.41 o 
   6   2   6      575.15      597.16     55.27 o 
   8   2   6      706.11      768.04     54.02 o 
  10   2   6      322.48      306.54     46.04 o 
 -13   3   6      290.40      361.22     72.84 o 
 -11   3   6      872.55     1035.71     91.50 o 
  -9   3   6      637.73      626.43     48.47 o 
  -7   3   6      372.81      385.23     39.03 o 
  -5   3   6     1384.79     1364.75     27.97 o 
  -3   3   6      245.59      251.16     12.93 o 
  -1   3   6     2656.99     2833.64     36.85 o 
   1   3   6     4182.33     4272.95     75.29 o 
   3   3   6      951.91      977.74     29.96 o 
   5   3   6     2132.02     2218.27     86.57 o 
   7   3   6      975.07      977.36     66.49 o 
   9   3   6       21.06        5.11     38.24 o 
  11   3   6      126.78      176.98    111.27 o 
 -14   4   6       66.61      169.39    119.04 o 
 -12   4   6       47.59      137.82     60.50 o 
 -10   4   6       80.60       67.58     34.56 o 
  -8   4   6      319.23      387.66     53.02 o 
  -6   4   6      651.87      678.58     21.16 o 
  -4   4   6      885.20      923.51     21.04 o 
  -2   4   6      653.24      654.67     19.03 o 
   0   4   6      123.27      126.95     15.04 o 
   2   4   6     1152.93     1134.86     36.51 o 
   4   4   6      795.21      837.13     40.14 o 
   6   4   6      476.91      419.74     29.55 o 
   8   4   6       37.00       14.31     42.79 o 
  10   4   6      559.16      559.78     53.92 o 
 -13   5   6      291.15      237.89     72.43 o 
 -11   5   6       30.60       29.11     41.97 o 
  -9   5   6      626.17      688.09     40.84 o 
  -7   5   6      337.26      330.26     30.61 o 
  -5   5   6      834.72      830.74     20.87 o 
  -3   5   6     5979.27     6304.12     52.43 o 
  -1   5   6     2821.56     2700.22     36.76 o 
   1   5   6      772.53      773.32     26.59 o 
   3   5   6      371.32      344.79     27.48 o 
   5   5   6      326.49      345.64     36.79 o 
   7   5   6     1257.10     1283.33     98.30 o 
   9   5   6      206.35      229.65     68.77 o 
 -12   6   6       99.54       48.30     71.05 o 
 -10   6   6      269.93      296.26     43.13 o 
  -8   6   6      133.43      145.65     23.10 o 
  -6   6   6      388.61      382.06     16.20 o 
  -4   6   6      997.79      988.37     20.71 o 
  -2   6   6      669.57      732.60     21.68 o 
   0   6   6      307.18      294.30     19.14 o 
   2   6   6      269.70      283.19     28.98 o 
   4   6   6      169.16      145.83     33.13 o 
   6   6   6      148.81      100.81     52.72 o 
   8   6   6       68.08       47.26     62.57 o 
 -11   7   6      299.19      357.50     71.16 o 
  -9   7   6      352.15      340.20     45.27 o 
  -7   7   6      411.99      405.64     19.94 o 
  -5   7   6      118.15      124.25     14.87 o 
  -3   7   6      530.46      502.45     22.40 o 
  -1   7   6      270.02      259.06     13.80 o 
   1   7   6      143.03      152.61     17.57 o 
   3   7   6      134.07      117.93     24.73 o 
   5   7   6      604.04      613.94    138.64 o 
   7   7   6       32.24       52.55     47.88 o 
   9   7   6       66.48      160.52    115.05 o 
 -12   8   6        2.37      -20.34    124.84 o 
 -10   8   6      272.68      425.79    112.56 o 
  -8   8   6      170.02      206.49     49.38 o 
  -6   8   6      697.82      706.39     35.48 o 
  -4   8   6     1181.31     1226.14     36.25 o 
  -2   8   6      403.62      415.06     29.17 o 
   0   8   6      129.79      128.76     15.13 o 
   2   8   6     1212.35     1187.43     48.87 o 
   4   8   6     1037.71     1087.14     63.14 o 
   6   8   6      164.79      191.20     42.62 o 
   8   8   6      228.39      178.51    102.20 o 
 -11   9   6      176.89      190.07    114.98 o 
  -9   9   6       72.31        1.56     63.25 o 
  -7   9   6      288.22      301.55     46.77 o 
  -5   9   6      480.57      485.79     34.74 o 
  -3   9   6      166.99      161.84     21.78 o 
  -1   9   6       55.19       34.66     25.10 o 
   1   9   6       93.42       67.76     24.28 o 
   3   9   6      715.00      726.70     52.43 o 
   5   9   6      127.33      114.30     41.22 o 
   7   9   6      136.11      201.97     64.96 o 
 -10  10   6      263.30      197.13    106.90 o 
  -8  10   6      209.97      165.30     74.81 o 
  -6  10   6      458.82      536.43     56.40 o 
  -4  10   6       97.57       92.83     28.15 o 
  -2  10   6      198.47      199.07     33.26 o 
   0  10   6      292.60      194.97     39.12 o 
   2  10   6       15.83       -8.85     37.94 o 
   4  10   6      327.02      368.14     46.38 o 
   6  10   6       48.87      183.88     92.84 o 
  -7  11   6      200.42      301.99     67.80 o 
  -5  11   6      203.68      157.74     48.81 o 
  -3  11   6       80.79       65.82     36.91 o 
  -1  11   6       24.37       13.45     35.37 o 
   1  11   6      533.92      534.27     53.80 o 
   3  11   6       92.70       91.04     49.72 o 
  -6  12   6       31.72       60.70    100.39 o 
  -4  12   6       25.69       66.24     52.37 o 
  -2  12   6       75.46       98.34     45.14 o 
   0  12   6      127.41      140.81     48.23 o 
   2  12   6       95.56       82.19     75.13 o 
  -3  13   6       44.47       71.96     96.42 o 
  -1  13   6      126.64      133.88     64.17 o 
 -13   1   7      130.88      126.09     60.61 o 
 -11   1   7       15.94       -4.93     53.90 o 
  -9   1   7      537.11      520.83     71.83 o 
  -7   1   7      154.03      135.24     14.56 o 
  -5   1   7     1037.80     1034.51     29.38 o 
  -3   1   7     1156.02     1140.19     21.66 o 
  -1   1   7     2105.76     2227.71     34.27 o 
   1   1   7      809.16      785.97     30.16 o 
   3   1   7      219.98      227.21     22.10 o 
   5   1   7      965.40      885.11     50.02 o 
   7   1   7      103.37      104.91     36.82 o 
   9   1   7      409.10      397.68     50.54 o 
  11   1   7      197.69      288.92     85.98 o 
 -14   2   7      194.69      216.27    115.07 o 
 -12   2   7      160.35      116.90     66.54 o 
 -10   2   7       48.15       44.44     50.87 o 
  -8   2   7       63.98       48.48     24.11 o 
  -6   2   7      617.72      617.51     23.94 o 
  -4   2   7      172.12      148.78     15.62 o 
  -2   2   7     1868.20     1851.96     30.10 o 
   0   2   7      875.85     1015.95     29.31 o 
   2   2   7     1252.61     1324.59     36.48 o 
   4   2   7      490.71      494.07     40.60 o 
   6   2   7      502.93      579.98     48.74 o 
   8   2   7       86.41      107.17     39.11 o 
  10   2   7       34.50       40.18     70.54 o 
 -13   3   7      102.95       95.78     68.97 o 
 -11   3   7      107.06       94.72     55.00 o 
  -9   3   7      465.84      485.45     53.11 o 
  -7   3   7       18.62       16.06     28.50 o 
  -5   3   7       54.13       72.51     12.18 o 
  -3   3   7     1842.68     2028.41     40.97 o 
  -1   3   7       92.33       96.07     13.38 o 
   1   3   7     1814.24     1893.63     43.34 o 
   3   3   7       47.47       21.02     28.42 o 
   5   3   7      352.34      316.66     39.87 o 
   7   3   7      646.65      674.27     52.40 o 
   9   3   7       98.92      147.53     41.17 o 
 -14   4   7       91.25       79.97    119.30 o 
 -12   4   7      183.85      232.34     58.19 o 
 -10   4   7      201.28      224.72     38.58 o 
  -8   4   7     1069.88     1088.42     58.41 o 
  -6   4   7      291.82      264.57     12.25 o 
  -4   4   7      996.41     1010.40     22.98 o 
  -2   4   7     1033.59     1024.36     20.33 o 
   0   4   7      402.98      415.41     21.41 o 
   2   4   7      417.27      431.85     27.39 o 
   4   4   7     1834.91     1796.25     55.02 o 
   6   4   7      495.91      462.48     54.31 o 
   8   4   7      733.51      651.33     53.51 o 
  10   4   7      108.35      261.96    101.11 o 
 -13   5   7      102.92      189.38    103.77 o 
 -11   5   7        5.15       -4.01     43.33 o 
  -9   5   7       18.89       28.03     32.84 o 
  -7   5   7      152.68      142.08     30.10 o 
  -5   5   7       39.06       35.84     12.90 o 
  -3   5   7      276.45      277.79     13.68 o 
  -1   5   7      181.24      194.73     15.81 o 
   1   5   7     1147.41     1115.94     40.25 o 
   3   5   7     2176.70     2182.09     61.64 o 
   5   5   7       32.73       30.65     26.19 o 
   7   5   7      136.01      120.04     42.34 o 
   9   5   7       34.69       26.22     65.75 o 
 -12   6   7      330.13      373.87     76.26 o 
 -10   6   7      367.77      381.70     47.13 o 
  -8   6   7       57.40       31.05     23.30 o 
  -6   6   7      160.46      156.25     14.66 o 
  -4   6   7      126.29      124.60     11.19 o 
  -2   6   7     1015.28     1061.23     28.77 o 
   0   6   7     1018.38     1058.76     33.13 o 
   2   6   7     1183.67     1190.64     51.94 o 
   4   6   7      718.23      808.71     52.47 o 
   6   6   7      137.56      159.95     51.65 o 
   8   6   7      356.42      413.72     74.01 o 
 -11   7   7      104.76      132.62     66.45 o 
  -9   7   7      164.15       64.82     48.44 o 
  -7   7   7      636.09      634.10     22.08 o 
  -5   7   7      103.04      103.55     19.20 o 
  -3   7   7      181.18      193.91     18.13 o 
  -1   7   7       34.35       38.55     12.78 o 
   1   7   7       94.31       66.88     22.87 o 
   3   7   7      429.21      408.91     32.17 o 
   5   7   7      313.35      357.09     63.18 o 
   7   7   7      268.60      313.46     63.14 o 
 -10   8   7       54.66       46.01     63.83 o 
  -8   8   7       74.17       74.52     49.88 o 
  -6   8   7       78.43       89.93     22.14 o 
  -4   8   7       36.68       16.89     15.71 o 
  -2   8   7      232.97      236.93     27.72 o 
   0   8   7      286.82      282.09     19.99 o 
   2   8   7      459.41      475.36     48.96 o 
   4   8   7      349.33      377.75     50.23 o 
   6   8   7       22.69       17.39     53.26 o 
   8   8   7      309.64      185.19    108.88 o 
 -11   9   7       18.93       57.91    111.34 o 
  -9   9   7      166.32      156.75     50.43 o 
  -7   9   7       37.66       24.48     44.13 o 
  -5   9   7      516.18      568.58     35.62 o 
  -3   9   7      263.15      290.56     32.85 o 
  -1   9   7     1056.85     1140.70     62.69 o 
   1   9   7     1156.87     1149.37     72.26 o 
   3   9   7      216.09      235.65     39.08 o 
   5   9   7        3.02       15.09     42.57 o 
   7   9   7      372.50      334.82    113.33 o 
  -8  10   7       88.58       74.62     52.07 o 
  -6  10   7       84.24      104.77     45.66 o 
  -4  10   7        2.16      -25.44     29.12 o 
  -2  10   7       91.57       69.86     31.99 o 
   0  10   7       49.65       77.69     37.76 o 
   2  10   7       56.34       57.60     53.66 o 
   4  10   7       24.58       57.59     57.19 o 
  -7  11   7      127.55       82.63     75.22 o 
  -5  11   7       87.75       67.40     48.03 o 
  -3  11   7      334.39      357.13     43.01 o 
  -1  11   7      247.89      255.45     38.95 o 
   1  11   7       97.83       89.46     43.45 o 
   3  11   7        6.68       -3.19     57.07 o 
  -6  12   7      225.01      226.24    114.08 o 
  -4  12   7      346.97      357.23    112.62 o 
  -2  12   7       43.53       40.82     53.11 o 
   0  12   7      853.65      922.63     77.74 o 
 -14   0   8      298.48      291.36    124.12 o 
 -12   0   8      842.79      817.55    128.04 o 
 -10   0   8      674.26      618.28    107.36 o 
  -8   0   8     1142.16     1145.48     66.20 o 
  -6   0   8     1024.59     1002.66     42.24 o 
  -4   0   8     1554.05     1582.41     69.83 o 
  -2   0   8      520.26      508.39     19.88 o 
   0   0   8      531.19      462.48     33.02 o 
   2   0   8      971.21      893.75     56.02 o 
   4   0   8     3116.39     3176.15    123.13 o 
   6   0   8     1448.43     1323.15     91.65 o 
   8   0   8      532.00      547.58     76.14 o 
  10   0   8      139.03      223.24    114.64 o 
 -13   1   8      120.54      153.66     69.67 o 
 -11   1   8       84.74      114.62     57.90 o 
  -9   1   8      465.79      531.42     90.94 o 
  -7   1   8      200.08      206.05     19.45 o 
  -5   1   8      505.93      544.04     21.74 o 
  -3   1   8        6.83        5.56      6.56 o 
  -1   1   8       17.00       26.64     10.65 o 
   1   1   8      314.95      332.43     22.60 o 
   3   1   8      254.53      247.32     33.94 o 
   5   1   8     1837.16     1768.02     71.09 o 
   7   1   8      472.00      545.16     49.82 o 
   9   1   8       32.46       -4.95     45.44 o 
 -14   2   8      167.61      255.55    115.74 o 
 -12   2   8      134.12       75.56     61.05 o 
 -10   2   8      194.52      219.24     54.86 o 
  -8   2   8      990.99     1056.50     49.47 o 
  -6   2   8     1323.30     1340.11     36.61 o 
  -4   2   8      310.03      270.22     16.26 o 
  -2   2   8      516.49      518.42     18.61 o 
   0   2   8       85.54       78.57     16.62 o 
   2   2   8     2130.99     2010.80     53.16 o 
   4   2   8     1364.43     1441.24     62.60 o 
   6   2   8      694.09      684.15     53.34 o 
   8   2   8       45.55       54.56     42.63 o 
  10   2   8      131.05       80.13     84.44 o 
 -13   3   8      356.52      472.63     83.92 o 
 -11   3   8     1112.06     1053.37     95.19 o 
  -9   3   8       38.94       75.89     35.98 o 
  -7   3   8      181.92      229.36     28.83 o 
  -5   3   8      423.18      423.95     18.34 o 
  -3   3   8     1159.51     1165.12     33.98 o 
  -1   3   8      698.24      676.68     21.18 o 
   1   3   8     1249.32     1123.52     40.09 o 
   3   3   8      465.95      445.26     40.26 o 
   5   3   8      100.57       41.49     34.51 o 
   7   3   8     1270.52     1421.05     73.84 o 
   9   3   8       10.32      -34.10     58.60 o 
 -12   4   8       91.44       84.18     58.97 o 
 -10   4   8        9.54      -28.45     48.78 o 
  -8   4   8      116.43      121.35     28.82 o 
  -6   4   8       42.34       49.58     12.52 o 
  -4   4   8      365.91      376.21     16.24 o 
  -2   4   8       15.00       10.66      8.75 o 
   0   4   8      126.61      127.27     17.42 o 
   2   4   8     1340.51     1422.99     52.14 o 
   4   4   8      366.65      314.81     47.31 o 
   6   4   8       34.48       40.09     37.29 o 
   8   4   8      163.38      113.36     46.17 o 
 -13   5   8       35.88       72.34     99.80 o 
 -11   5   8       16.88       28.50     44.20 o 
  -9   5   8     1015.17     1042.56     50.01 o 
  -7   5   8      105.17      109.28     16.20 o 
  -5   5   8      532.93      511.28     31.80 o 
  -3   5   8      770.92      782.11     24.64 o 
  -1   5   8      562.07      553.54     23.78 o 
   1   5   8     1467.04     1444.50     49.08 o 
   3   5   8      419.75      418.97     33.99 o 
   5   5   8      616.65      691.89     80.68 o 
   7   5   8       37.32       27.78     47.71 o 
 -12   6   8      540.88      640.67     99.54 o 
 -10   6   8       92.76       76.02     38.61 o 
  -8   6   8       43.34        7.51     28.32 o 
  -6   6   8       85.86       89.79     13.20 o 
  -4   6   8      102.84       98.39     14.00 o 
  -2   6   8      548.55      566.52     25.33 o 
   0   6   8      992.51      968.84     42.53 o 
   2   6   8      432.80      440.84     32.94 o 
   4   6   8      136.58       97.19     55.31 o 
   6   6   8       22.57       46.72     54.57 o 
 -11   7   8      268.81      282.90     82.37 o 
  -9   7   8      874.37      815.63     82.12 o 
  -7   7   8      339.68      348.39     36.32 o 
  -5   7   8      157.89      139.95     10.44 o 
  -3   7   8      199.97      194.69     13.14 o 
  -1   7   8      158.40      153.26     20.02 o 
   1   7   8      874.01      871.62     47.98 o 
   3   7   8     1013.75     1001.15     89.73 o 
   5   7   8      193.63      222.47     62.59 o 
   7   7   8      128.58       64.14     67.00 o 
 -10   8   8      578.17      596.87     72.66 o 
  -8   8   8      152.90      112.09     50.18 o 
  -6   8   8      119.63      122.86     22.81 o 
  -4   8   8      222.45      230.89     25.42 o 
  -2   8   8      556.87      556.78     26.21 o 
   0   8   8      640.11      648.80     32.26 o 
   2   8   8      479.24      509.61     56.29 o 
   4   8   8       52.92      132.94     45.41 o 
   6   8   8      225.24      228.91     53.52 o 
  -9   9   8      103.39      128.65     51.51 o 
  -7   9   8      132.64       81.63     43.70 o 
  -5   9   8      159.70      200.10     27.40 o 
  -3   9   8       30.16       43.88     28.18 o 
  -1   9   8      715.64      730.23     53.89 o 
   1   9   8      409.92      379.55     45.18 o 
   3   9   8      131.32      125.32     40.55 o 
   5   9   8       29.15       43.98     49.92 o 
  -8  10   8      449.96      466.81     78.56 o 
  -6  10   8       67.81      106.62     64.11 o 
  -4  10   8      272.10      272.97     37.10 o 
  -2  10   8      433.58      447.46     48.28 o 
   0  10   8       52.22       57.08     39.48 o 
   2  10   8      560.02      592.16     63.24 o 
  -7  11   8       78.92      100.31     77.40 o 
  -5  11   8       39.06       87.77     63.86 o 
  -3  11   8      111.06      156.35     40.78 o 
  -1  11   8      104.57       96.18     43.81 o 
   1  11   8       12.30      -21.99     45.88 o 
  -4  12   8      138.92      227.50    101.88 o 
  -2  12   8      473.66      518.94     66.56 o 
   0  12   8      122.61       40.72     60.27 o 
 -13   1   9      283.86      229.29     74.65 o 
 -11   1   9      609.04      578.02     79.52 o 
  -9   1   9      938.84      924.30     53.71 o 
  -7   1   9     1852.95     1882.88     48.40 o 
  -5   1   9     1581.06     1565.53     37.99 o 
  -3   1   9     1626.91     1586.86     28.82 o 
  -1   1   9     1599.37     1593.68     37.80 o 
   1   1   9      585.54      592.14     37.06 o 
   3   1   9     5115.09     4959.68    107.57 o 
   5   1   9      143.71       79.53     31.50 o 
   7   1   9      345.00      424.53     47.30 o 
   9   1   9      179.96      181.08     74.35 o 
 -14   2   9      356.96      404.23    123.01 o 
 -12   2   9      160.74      230.40     66.24 o 
 -10   2   9      231.80      275.86     61.91 o 
  -8   2   9      716.22      699.75     43.39 o 
  -6   2   9      390.37      415.17     22.98 o 
  -4   2   9      934.35      909.11     26.37 o 
  -2   2   9     1148.85     1147.21     23.44 o 
   0   2   9      796.08      717.61     33.50 o 
   2   2   9     2048.33     1966.23     67.39 o 
   4   2   9     1422.87     1391.18     65.91 o 
   6   2   9      648.53      701.82     53.30 o 
   8   2   9       38.82       31.88     45.20 o 
 -13   3   9      243.86      281.35     74.23 o 
 -11   3   9      242.48      207.40     62.30 o 
  -9   3   9      168.02      139.80     39.16 o 
  -7   3   9     1766.56     1732.89     41.89 o 
  -5   3   9     2025.99     1948.75     35.76 o 
  -3   3   9       83.92       78.61     19.86 o 
  -1   3   9      131.56      123.17     13.85 o 
   1   3   9      110.34      127.73     24.09 o 
   3   3   9      770.12      786.34     50.14 o 
   5   3   9     1913.56     1870.22     77.66 o 
   7   3   9      251.63      213.97     42.02 o 
   9   3   9      269.78      141.69    104.06 o 
 -12   4   9      351.78      425.40     94.91 o 
 -10   4   9      672.87      745.81     75.50 o 
  -8   4   9     3016.73     3148.14    106.04 o 
  -6   4   9     1085.01     1127.49     29.42 o 
  -4   4   9     1925.70     2019.13     43.28 o 
  -2   4   9      662.76      659.04     23.58 o 
   0   4   9      350.50      361.95     26.58 o 
   2   4   9     1795.99     1723.32     58.13 o 
   4   4   9      278.87      232.76     39.33 o 
   6   4   9      808.57      880.30     60.55 o 
   8   4   9      102.38       99.30     56.28 o 
 -13   5   9       61.38      207.67    106.13 o 
 -11   5   9       25.23       17.57     45.45 o 
  -9   5   9      552.52      577.52     49.69 o 
  -7   5   9     1514.07     1424.69     32.47 o 
  -5   5   9       86.59       80.52     12.31 o 
  -3   5   9       52.21       67.50     20.68 o 
  -1   5   9       75.75       71.02     19.67 o 
   1   5   9      470.72      438.84     33.32 o 
   3   5   9      101.63      131.41     38.91 o 
   5   5   9      457.47      477.31     51.09 o 
   7   5   9      485.00      576.03     55.89 o 
 -12   6   9      166.94      274.01     96.60 o 
 -10   6   9      245.88      244.25     55.94 o 
  -8   6   9     1650.84     1756.85     68.84 o 
  -6   6   9      186.72      193.07     16.81 o 
  -4   6   9     1596.52     1428.06     95.48 o 
  -2   6   9      688.74      654.17     31.09 o 
   0   6   9      782.88      815.41     45.59 o 
   2   6   9      453.18      458.52     38.33 o 
   4   6   9      282.52      320.92     69.76 o 
   6   6   9     1016.48     1104.20     98.98 o 
 -11   7   9      195.22      228.37    113.68 o 
  -9   7   9      449.91      498.11     63.63 o 
  -7   7   9     1274.09     1332.37     78.50 o 
  -5   7   9      244.54      237.73     18.76 o 
  -3   7   9      541.02      480.87     32.04 o 
  -1   7   9      402.68      388.42     32.79 o 
   1   7   9      207.59      186.22     38.85 o 
   3   7   9       69.23       88.22     58.33 o 
   5   7   9       89.11       76.16     70.16 o 
 -10   8   9      288.19      221.54    118.18 o 
  -8   8   9      845.55      823.44     68.71 o 
  -6   8   9      123.85      145.97     23.84 o 
  -4   8   9      122.86      136.31     28.29 o 
  -2   8   9      186.83      203.45     36.70 o 
   0   8   9      775.44      854.75     79.43 o 
   2   8   9       61.00       78.89     86.42 o 
   4   8   9       16.80       12.00     61.16 o 
   6   8   9      408.18      441.27    105.50 o 
  -9   9   9       20.42      106.15    124.27 o 
  -7   9   9      232.22      225.60    119.19 o 
  -5   9   9      249.40      270.90     36.30 o 
  -3   9   9      285.25      293.14     37.25 o 
  -1   9   9     1230.88     1215.62     65.70 o 
   1   9   9      141.59      147.45     52.01 o 
   3   9   9       32.68        7.83     69.36 o 
   5   9   9      243.16      284.54     96.82 o 
  -8  10   9      127.67       79.58    114.21 o 
  -6  10   9       53.93       77.35     63.18 o 
  -4  10   9       12.77       29.47     34.91 o 
  -2  10   9        8.50       -7.58     39.37 o 
   0  10   9      111.34      105.98     41.04 o 
   2  10   9        7.91       37.90     55.36 o 
  -7  11   9      180.29      188.74     80.63 o 
  -5  11   9        1.41      -70.91     70.91 o 
  -3  11   9      108.89       84.85     40.69 o 
  -1  11   9      566.92      540.80     71.32 o 
   1  11   9      242.61      254.89     79.98 o 
  -4  12   9       30.62       46.14    108.76 o 
  -2  12   9      130.05      137.49     61.97 o 
 -12   0  10      248.07      213.62     89.03 o 
 -10   0  10      982.82      903.88    124.91 o 
  -8   0  10     1520.41     1504.54     72.49 o 
  -6   0  10    10813.76    10846.23    311.81 o 
  -4   0  10     6013.95     6104.66    187.28 o 
  -2   0  10      604.46      599.97     42.91 o 
   0   0  10      672.03      659.96     59.28 o 
   2   0  10        4.28      -11.62     42.97 o 
   4   0  10     2888.62     2978.93    132.39 o 
   6   0  10      743.28      775.17     81.73 o 
   8   0  10      165.34      193.67     81.27 o 
 -13   1  10       17.94      107.12     70.53 o 
 -11   1  10      116.63       79.37     62.12 o 
  -9   1  10      458.25      415.81     70.26 o 
  -7   1  10     1764.35     1848.33     51.51 o 
  -5   1  10     4052.04     3963.39     55.22 o 
  -3   1  10      185.53      192.19     16.18 o 
  -1   1  10       16.66       14.64     23.55 o 
   1   1  10       38.21       24.14     29.48 o 
   3   1  10      239.36      234.41     38.23 o 
   5   1  10      369.41      315.60     44.42 o 
   7   1  10       59.18       67.96     41.88 o 
 -14   2  10      589.24      816.51    136.37 o 
 -12   2  10      238.29      124.71     64.03 o 
 -10   2  10     1085.24     1111.09     96.31 o 
  -8   2  10      437.97      405.67     24.76 o 
  -6   2  10     4333.23     4323.13     72.44 o 
  -4   2  10      159.51      147.59     18.76 o 
  -2   2  10      464.43      418.88     17.14 o 
   0   2  10      601.33      634.96     41.83 o 
   2   2  10      464.44      450.45     41.94 o 
   4   2  10     1272.20     1312.20     68.01 o 
   6   2  10      214.75      221.75     41.73 o 
   8   2  10       12.95        0.68     87.85 o 
 -13   3  10      200.03      285.91    101.25 o 
 -11   3  10       13.34       20.61     60.57 o 
  -9   3  10      426.37      466.23     68.09 o 
  -7   3  10     3852.17     3877.52     73.21 o 
  -5   3  10      159.79      140.36     19.60 o 
  -3   3  10     2797.08     2748.70     56.56 o 
  -1   3  10      497.92      425.70     34.14 o 
   1   3  10      467.12      462.75     38.93 o 
   3   3  10      659.66      597.38     48.64 o 
   5   3  10      625.79      638.96     75.58 o 
   7   3  10      146.57      117.93     44.99 o 
 -12   4  10        9.25        7.81     65.64 o 
 -10   4  10       35.39      -52.19     52.19 o 
  -8   4  10      767.29      770.98     49.16 o 
  -6   4  10     1071.84     1094.88     30.92 o 
  -4   4  10     1740.06     1829.65     50.39 o 
  -2   4  10      242.12      243.17     19.11 o 
   0   4  10      154.06      168.39     30.49 o 
   2   4  10      320.17      342.72     39.23 o 
   4   4  10      645.60      668.12     56.33 o 
   6   4  10      255.29      246.78     42.87 o 
   8   4  10       77.64      109.08    121.45 o 
 -11   5  10     1212.05     1365.49     90.64 o 
  -9   5  10      947.40      968.80     56.76 o 
  -7   5  10      544.73      561.32     27.51 o 
  -5   5  10      349.67      381.89     26.57 o 
  -3   5  10     1872.18     1821.86     55.02 o 
  -1   5  10      928.25      952.45     36.44 o 
   1   5  10     1482.12     1523.36     70.52 o 
   3   5  10      489.81      576.61     57.59 o 
   5   5  10      286.38      309.81     51.49 o 
   7   5  10      302.23      393.11     78.56 o 
 -10   6  10      213.52      226.84    106.30 o 
  -8   6  10      112.49       85.31     31.32 o 
  -6   6  10       75.63       71.67     17.72 o 
  -4   6  10      158.89      129.40     19.79 o 
  -2   6  10      531.26      546.02     22.82 o 
   0   6  10      469.34      453.21     36.76 o 
   2   6  10       45.91       40.11     37.77 o 
   4   6  10       36.63       25.33     47.06 o 
   6   6  10      117.07       57.82     57.09 o 
  -9   7  10      554.46      639.38    123.59 o 
  -7   7  10      155.04      176.81     77.57 o 
  -5   7  10      242.14      220.91     24.09 o 
  -3   7  10      840.67      836.48     43.52 o 
  -1   7  10      152.15      187.24     28.34 o 
   1   7  10      283.57      289.02     66.55 o 
   3   7  10      387.38      485.17     74.01 o 
   5   7  10       87.94      104.80     52.09 o 
  -8   8  10      330.64      309.07     67.47 o 
  -6   8  10      509.79      497.99     67.75 o 
  -4   8  10       70.09       86.06     30.08 o 
  -2   8  10     1341.28     1423.58     77.68 o 
   0   8  10      729.87      671.68     79.00 o 
   2   8  10       84.36      142.82     66.52 o 
   4   8  10      109.04       72.00     72.01 o 
  -9   9  10      504.32      383.48    114.01 o 
  -7   9  10      579.92      629.14     83.34 o 
  -5   9  10       45.24       -2.75     57.89 o 
  -3   9  10      411.89      431.92     45.43 o 
  -1   9  10       98.87      108.63     38.05 o 
   1   9  10        4.37       -8.48     69.67 o 
   3   9  10       21.25      112.04    114.17 o 
  -8  10  10      281.94      273.24    111.06 o 
  -6  10  10       37.25       71.20     68.76 o 
  -4  10  10      226.37      268.62     38.30 o 
  -2  10  10      245.10      254.27     45.55 o 
   0  10  10       84.08      143.98     59.19 o 
   2  10  10      307.20      218.14    111.34 o 
  -5  11  10      433.81      464.51     77.69 o 
  -3  11  10      133.48      131.63     47.55 o 
  -1  11  10       66.48      116.88     69.49 o 
 -13   1  11      285.55      287.07     75.05 o 
 -11   1  11      166.98      164.05     64.81 o 
  -9   1  11       89.18       69.18     57.72 o 
  -7   1  11      190.61      174.95     27.08 o 
  -5   1  11     2387.23     2312.93     88.25 o 
  -3   1  11       68.81       52.52     13.65 o 
  -1   1  11      512.50      476.20     49.04 o 
   1   1  11      275.26      241.27     35.75 o 
   3   1  11      202.89      232.57     38.61 o 
   5   1  11      240.29      232.71     40.78 o 
   7   1  11      204.23      352.50     52.01 o 
 -12   2  11      115.21       85.04    121.68 o 
 -10   2  11      373.24      319.74     65.65 o 
  -8   2  11       34.23       11.16     31.90 o 
  -6   2  11       20.01       25.79     12.84 o 
  -4   2  11     2798.71     2708.24     66.44 o 
  -2   2  11      394.31      364.24     24.55 o 
   0   2  11      191.98      180.11     33.44 o 
   2   2  11      180.78      194.64     32.09 o 
   4   2  11      138.07      153.08     38.28 o 
   6   2  11       85.61      109.62     45.75 o 
 -13   3  11       42.21       65.41    112.28 o 
 -11   3  11      138.09      165.29     65.54 o 
  -9   3  11      249.61      293.98     59.09 o 
  -7   3  11      525.56      532.53     30.49 o 
  -5   3  11     3924.10     3855.18     65.79 o 
  -3   3  11     1343.29     1249.22     37.89 o 
  -1   3  11      118.34      109.26     28.69 o 
   1   3  11       90.03       94.60     33.13 o 
   3   3  11       20.87       34.85     36.20 o 
   5   3  11      554.96      670.51     54.75 o 
   7   3  11       33.93        0.83     79.39 o 
 -12   4  11      259.72      377.79     91.71 o 
 -10   4  11      191.47      176.57     39.87 o 
  -8   4  11      348.39      388.92     36.61 o 
  -6   4  11     1107.47     1152.49     44.61 o 
  -4   4  11      488.91      492.74     26.74 o 
  -2   4  11      240.06      249.61     19.41 o 
   0   4  11      504.12      566.66     45.38 o 
   2   4  11      112.57       89.74     34.07 o 
   4   4  11      141.72      134.34     38.47 o 
   6   4  11       82.49       95.20     47.98 o 
 -11   5  11      104.01      204.71     97.33 o 
  -9   5  11       30.28       52.60     50.16 o 
  -7   5  11      709.58      700.85     33.97 o 
  -5   5  11      417.47      416.55     29.90 o 
  -3   5  11     1664.03     1644.99     58.79 o 
  -1   5  11      528.50      516.05     28.68 o 
   1   5  11        5.96       32.57     34.41 o 
   3   5  11       73.81      125.34     56.66 o 
   5   5  11      199.75      193.13     55.07 o 
   7   5  11        3.82       -0.67    111.99 o 
 -10   6  11      164.95      140.91     95.68 o 
  -8   6  11      931.24      949.45     74.86 o 
  -6   6  11     2657.13     2759.29     81.38 o 
  -4   6  11      368.20      378.16     50.20 o 
  -2   6  11     1720.77     1776.27     62.05 o 
   0   6  11      254.20      255.66     37.95 o 
   2   6  11      102.64      134.35     40.32 o 
   4   6  11      260.44      261.22     51.36 o 
   6   6  11      237.77      214.98    107.89 o 
  -9   7  11      484.88      557.81    122.81 o 
  -7   7  11       79.93       97.73     58.13 o 
  -5   7  11      218.10      231.21     32.14 o 
  -3   7  11      194.12      168.37     39.15 o 
  -1   7  11      851.40      960.35    105.53 o 
   1   7  11       78.51       74.64     38.38 o 
   3   7  11      305.84      380.91     51.61 o 
   5   7  11       54.30      -44.88     88.22 o 
  -8   8  11      219.19      225.82     71.75 o 
  -6   8  11      168.10      149.31     60.15 o 
  -4   8  11      246.60      252.42     34.35 o 
  -2   8  11      547.63      531.86     52.91 o 
   0   8  11      285.95      288.06     61.92 o 
   2   8  11      230.03      272.10     74.89 o 
  -9   9  11      338.20      291.49    103.09 o 
  -7   9  11      618.54      626.72     81.83 o 
  -5   9  11      391.44      306.29     69.56 o 
  -3   9  11      314.78      381.99     42.09 o 
  -1   9  11      273.68      259.56     50.20 o 
   1   9  11      150.88      202.70     74.63 o 
  -6  10  11        6.34       41.05     69.37 o 
  -4  10  11       33.00      -33.24     55.22 o 
  -2  10  11      361.92      415.26     55.95 o 
   0  10  11      452.43      341.30     74.47 o 
  -3  11  11       39.47       -3.91    124.64 o 
 -12   0  12      253.51      264.58    106.80 o 
 -10   0  12      390.15      444.04    106.73 o 
  -8   0  12      172.63       97.48     83.08 o 
  -6   0  12      289.10      237.00     29.91 o 
  -4   0  12     2643.98     2626.30     67.01 o 
  -2   0  12     1815.05     1733.38     92.08 o 
   0   0  12      190.08      124.47     45.56 o 
   2   0  12       13.83       33.52     46.04 o 
   4   0  12       65.11      136.46     51.55 o 
   6   0  12      814.20      859.72     92.93 o 
 -13   1  12       26.43     -120.15    120.15 o 
 -11   1  12       58.22       38.03     61.40 o 
  -9   1  12       78.71      101.02     57.39 o 
  -7   1  12       93.20       90.55     22.89 o 
  -5   1  12      909.46      883.52     35.52 o 
  -3   1  12     1255.52     1229.09     51.51 o 
  -1   1  12      125.36      142.81     29.72 o 
   1   1  12      569.99      517.77     46.40 o 
   3   1  12        3.81       43.52     36.42 o 
   5   1  12       59.84       51.28     44.95 o 
 -12   2  12      345.18      389.22     79.12 o 
 -10   2  12       58.24       85.25     57.95 o 
  -8   2  12      217.70      184.20     58.19 o 
  -6   2  12       52.02       53.73     25.88 o 
  -4   2  12     1766.33     1703.35     63.21 o 
  -2   2  12      871.93      902.56     45.35 o 
   0   2  12      422.94      387.40     39.37 o 
   2   2  12      447.09      372.59     44.03 o 
   4   2  12       28.89       40.59     43.45 o 
   6   2  12       11.31       11.54     50.26 o 
 -13   3  12      245.49      336.81    119.70 o 
 -11   3  12       79.77       97.98     65.38 o 
  -9   3  12      465.58      447.61     90.00 o 
  -7   3  12        2.62        7.62     21.04 o 
  -5   3  12     1026.72     1025.39     38.34 o 
  -3   3  12      948.56      859.73     34.64 o 
  -1   3  12      623.96      611.19     46.83 o 
   1   3  12       74.48       64.07     33.12 o 
   3   3  12       27.25       49.41     38.38 o 
   5   3  12      437.32      515.14     53.64 o 
 -10   4  12      118.61      102.77     59.80 o 
  -8   4  12       37.09       -1.35     51.68 o 
  -6   4  12      162.90      147.76     43.36 o 
  -4   4  12      251.97      259.28     27.39 o 
  -2   4  12      586.08      515.78     23.74 o 
   0   4  12       17.40       67.21     30.90 o 
   2   4  12      133.71      136.29     36.04 o 
   4   4  12      115.57      150.75     41.96 o 
   6   4  12       21.36        0.34     76.96 o 
  -9   5  12      308.67      415.84     59.57 o 
  -7   5  12       66.05       32.75     32.99 o 
  -5   5  12      287.22      319.68     43.85 o 
  -3   5  12      545.13      525.25     43.87 o 
  -1   5  12      185.61      196.81     31.38 o 
   1   5  12      417.38      403.10     48.10 o 
   3   5  12      118.92      176.38     47.45 o 
   5   5  12      210.33      224.31     88.22 o 
 -10   6  12      158.10      241.39    109.81 o 
  -8   6  12      202.74      160.19     87.70 o 
  -6   6  12      401.52      434.79     39.49 o 
  -4   6  12       21.02       11.64     32.72 o 
  -2   6  12      270.16      255.64     62.83 o 
   0   6  12       61.04       72.29     58.64 o 
   2   6  12      163.95      157.11     41.79 o 
   4   6  12      293.18      311.64     66.80 o 
  -9   7  12      168.90      134.59    116.40 o 
  -7   7  12      295.13      216.96     60.44 o 
  -5   7  12      461.79      465.53     50.70 o 
  -3   7  12      261.93      246.72     42.02 o 
  -1   7  12      565.83      628.74    111.66 o 
   1   7  12       62.52      114.20     60.61 o 
   3   7  12      102.40      173.81     73.04 o 
  -8   8  12       63.59       56.00     70.44 o 
  -6   8  12      149.44      133.43     59.24 o 
  -4   8  12      217.30      243.63     38.05 o 
  -2   8  12      416.19      393.89     72.09 o 
   0   8  12       57.30       15.34     65.51 o 
   2   8  12      256.38      249.89    120.51 o 
  -7   9  12       50.87      -20.64     91.10 o 
  -5   9  12       23.07      -36.70     99.76 o 
  -3   9  12      197.50      163.97     52.32 o 
  -1   9  12       68.88       70.10     69.15 o 
   1   9  12       20.23       73.67    113.46 o 
  -4  10  12      456.32      362.97    120.96 o 
  -2  10  12       14.04      -19.68     75.62 o 
 -11   1  13     1058.97     1259.19    108.04 o 
  -9   1  13      300.14      271.43     66.75 o 
  -7   1  13      346.65      503.83    108.25 o 
  -5   1  13      168.75      185.52     28.97 o 
  -3   1  13      874.18      860.64     46.32 o 
  -1   1  13      531.96      492.53     41.79 o 
   1   1  13      400.16      428.88     44.27 o 
   3   1  13      426.04      449.70     49.05 o 
   5   1  13      311.04      379.72     51.54 o 
 -12   2  13      249.71      265.88    108.19 o 
 -10   2  13      330.71      319.65     86.58 o 
  -8   2  13      446.51      365.77     67.92 o 
  -6   2  13       17.99       99.95     69.18 o 
  -4   2  13      116.65       98.91     16.01 o 
  -2   2  13      122.64       72.75     27.60 o 
   0   2  13     1306.71     1239.76     62.34 o 
   2   2  13      229.85      225.83     43.07 o 
   4   2  13       34.01       28.20     43.55 o 
   6   2  13       53.01      163.38    121.25 o 
 -11   3  13       96.09       34.96     67.68 o 
  -9   3  13      207.29      219.08     59.42 o 
  -7   3  13       88.85       80.45     39.21 o 
  -5   3  13      585.09      550.79     75.07 o 
  -3   3  13       11.99       -2.15     35.90 o 
  -1   3  13      559.17      559.81     43.05 o 
   1   3  13       60.79       62.22     35.38 o 
   3   3  13       77.65       70.37     43.96 o 
   5   3  13       22.56       23.54     73.55 o 
 -10   4  13      240.44      253.24     65.13 o 
  -8   4  13      450.85      519.70     69.84 o 
  -6   4  13      258.18      331.08     73.06 o 
  -4   4  13      950.70      955.83     91.31 o 
  -2   4  13      630.50      699.40     74.96 o 
   0   4  13      468.61      495.24     56.71 o 
   2   4  13      170.88      177.11     40.54 o 
   4   4  13      114.40      153.94     61.60 o 
  -9   5  13       67.79       24.72     97.63 o 
  -7   5  13       25.00       -1.61     50.44 o 
  -5   5  13       15.78       36.75     34.12 o 
  -3   5  13       24.79       26.17     48.07 o 
  -1   5  13      696.31      667.34     79.42 o 
   1   5  13       55.63       34.74     61.04 o 
   3   5  13       42.69       29.67     62.84 o 
  -6   6  13      118.43      136.73     43.12 o 
  -4   6  13      659.45      525.84     74.21 o 
  -2   6  13      600.83      559.44     75.58 o 
   0   6  13      273.82      390.47     71.78 o 
   2   6  13      133.06      187.14     69.83 o 
  -7   7  13      278.03      244.94     75.67 o 
  -5   7  13      215.43      255.02     61.40 o 
  -3   7  13      272.55      333.95     64.02 o 
  -1   7  13      319.99      350.01     70.61 o 
   1   7  13       98.17      131.35     70.16 o 
  -6   8  13       50.68       25.14    117.42 o 
  -4   8  13       30.52       89.58     83.22 o 
  -2   8  13       81.01       75.32     70.28 o 
   0   8  13       37.60      -12.97     80.04 o 
  -3   9  13       16.46      -28.02     68.27 o 
  -1   9  13      416.74      424.36    127.07 o 
 -12   0  14      408.36      451.26    125.60 o 
 -10   0  14      756.25      857.53    139.22 o 
  -8   0  14      345.00      329.58    101.63 o 
  -4   0  14      846.98      774.52     63.39 o 
  -2   0  14      824.63      834.51     69.90 o 
   0   0  14      819.90      869.29     80.93 o 
   2   0  14      937.01      903.77     87.63 o 
   4   0  14      196.76      172.53     91.16 o 
 -11   1  14      114.76      103.26     72.00 o 
  -9   1  14      104.04       39.64     59.46 o 
  -5   1  14      195.00      203.13     48.30 o 
  -3   1  14      141.67      153.89     29.81 o 
  -1   1  14       50.75       53.57     30.83 o 
   1   1  14       87.83       64.46     37.84 o 
   3   1  14        2.64       -5.85     46.78 o 
   5   1  14       18.08      145.10    120.56 o 
 -12   2  14      370.99      450.93    122.66 o 
 -10   2  14      450.77      566.01     93.72 o 
  -8   2  14      346.39      354.15     72.83 o 
  -6   2  14      256.36      207.09     75.37 o 
  -4   2  14      321.00      414.71     62.23 o 
  -2   2  14      195.50      167.80     38.89 o 
   0   2  14       90.50      121.63     34.95 o 
   2   2  14      149.31      176.64     40.19 o 
   4   2  14      199.03      306.77     66.08 o 
 -11   3  14       15.25      -63.98    107.10 o 
  -9   3  14      555.72      607.80     80.47 o 
  -7   3  14      359.87      351.23     57.16 o 
  -5   3  14      247.95      243.19     54.27 o 
  -3   3  14      683.47      636.62     74.95 o 
  -1   3  14      176.77      291.92     51.70 o 
   1   3  14      611.89      644.97     53.21 o 
   3   3  14      163.33      228.00     49.15 o 
 -10   4  14      241.60      250.63     98.73 o 
  -8   4  14        2.01       40.50     62.32 o 
  -6   4  14       58.34       93.67     67.96 o 
  -4   4  14       11.25       15.81     48.86 o 
  -2   4  14       70.66       78.61     61.23 o 
   0   4  14       96.30        5.78     61.04 o 
   2   4  14      124.18      114.81     53.50 o 
  -7   5  14      240.79      229.45     61.02 o 
  -5   5  14      110.45      169.01     57.80 o 
  -3   5  14      361.61      389.66     66.93 o 
  -1   5  14       89.64      105.63     64.18 o 
   1   5  14      740.75      792.79     92.17 o 
  -4   6  14        8.48       27.45     60.86 o 
  -2   6  14       49.20      121.71     61.66 o 
   0   6  14      135.72      308.92     88.29 o 
  -5   7  14      107.46      181.70    102.28 o 
  -3   7  14      236.03      302.99     66.97 o 
  -1   7  14      166.39      251.84     67.45 o 
  -4   8  14      161.73      104.99     74.56 o 
  -2   8  14      370.29      385.57     86.18 o 
 -11   1  15      439.39      497.69    124.96 o 
  -9   1  15       68.91        6.68     90.79 o 
  -5   1  15      232.12      251.58     87.32 o 
  -3   1  15      525.76      555.44     54.91 o 
  -1   1  15      185.87      174.67     47.89 o 
   1   1  15       28.04      -23.61     41.08 o 
   3   1  15      674.41      896.29     86.35 o 
 -10   2  15      320.95      463.94    104.76 o 
  -8   2  15      389.12      394.41     76.37 o 
  -6   2  15       92.31       82.55     77.85 o 
  -4   2  15       80.44       47.89     47.67 o 
  -2   2  15       48.60       63.86     43.33 o 
   0   2  15       31.97       27.34     50.85 o 
   2   2  15      371.01      338.57     97.26 o 
 -11   3  15      116.78       69.00    117.54 o 
  -9   3  15      108.73       56.74     80.03 o 
  -7   3  15      160.95      175.80     78.57 o 
  -5   3  15      211.19      243.72     55.15 o 
  -3   3  15      127.09       81.12     53.01 o 
  -1   3  15       94.67       85.18     60.60 o 
   1   3  15      209.91      203.67     62.09 o 
   3   3  15      143.53      148.05    109.89 o 
  -8   4  15      357.85      434.78    158.74 o 
  -6   4  15      465.12      500.57     95.62 o 
  -4   4  15      357.58      374.04     67.07 o 
  -2   4  15      494.29      547.33     72.71 o 
   0   4  15      298.12      339.76     75.47 o 
   2   4  15      227.54      208.59    112.02 o 
  -7   5  15        3.30        7.18    100.91 o 
  -5   5  15       79.14      108.00     66.74 o 
  -3   5  15       16.88        5.67     64.46 o 
  -1   5  15        8.65      -72.90     72.90 o 
   1   5  15       64.81       62.46    106.32 o 
  -4   6  15      213.34      226.76     69.44 o 
  -2   6  15      123.18       93.05     94.88 o 
   0   6  15      302.96      296.48    105.10 o 
  -5   7  15       36.23      104.50    116.35 o 
  -3   7  15      115.75      134.74     78.44 o 
  -1   7  15      356.57      404.57    124.41 o 
 -10   0  16      226.07      284.08    126.82 o 
  -8   0  16        9.39      -68.93    101.33 o 
  -4   0  16      964.66     1231.61    146.83 o 
  -2   0  16      461.15      531.14    108.23 o 
   0   0  16      219.68      217.20     93.63 o 
  -9   1  16       94.87      231.68     76.40 o 
  -5   1  16       80.57       95.86     88.47 o 
  -3   1  16       92.93      165.14     95.70 o 
  -1   1  16      103.09      132.86     72.85 o 
   1   1  16       93.59      189.61     91.33 o 
 -10   2  16      122.43       84.29    120.03 o 
  -8   2  16       40.10       57.04    102.06 o 
  -6   2  16      339.75      502.73    102.50 o 
  -4   2  16      156.18      189.97     96.06 o 
  -2   2  16       64.27      110.22     49.73 o 
   0   2  16       17.23       49.36     70.18 o 
   2   2  16       17.28      247.32    117.68 o 
  -9   3  16       46.93       87.99    112.55 o 
  -5   3  16       25.69      -86.83     90.97 o 
  -3   3  16      362.74      451.09     64.35 o 
  -1   3  16      198.35      127.01     70.38 o 
   1   3  16      155.53      201.74    103.46 o 
  -6   4  16       51.68        5.92     91.47 o 
  -4   4  16       34.93       14.53     67.85 o 
  -2   4  16       90.46       64.72     70.44 o 
   0   4  16      202.35      347.90     97.45 o 
  -5   5  16      399.01      455.81    114.06 o 
  -3   5  16       23.37      -40.54     73.80 o 
  -1   5  16       89.67       99.72    108.68 o 
  -4   6  16       11.01       33.87     78.52 o 
  -2   6  16        4.73      -25.45     90.03 o 
  -9   1  17      322.18      375.68    126.10 o 
  -5   1  17      256.31      233.68    106.72 o 
  -3   1  17       66.24       73.52     76.64 o 
  -8   2  17       95.65      140.32    118.93 o 
  -6   2  17        2.53       22.07     96.88 o 
  -4   2  17      185.76      291.66    110.65 o 
  -2   2  17       87.75       60.28    106.27 o 
  -5   3  17      331.34      501.56    113.36 o 
  -3   3  17      252.14      214.04    103.85 o 
  -4   4  17      116.52      -22.67    122.72 o 
  -5   1  18       24.96       10.92    136.28 o 
                                                 
